# Supplementary material for: Harmonization of supervised machine learning practices for efficient source attribution of Listeria monocytogenes based on genomic data
Source: BMC Genomics. 2023 Sep 22;24:560. doi: 10.1186/s12864-023-09667-w (PMC10515079; doi:10.1186/s12864-023-09667-w)
Supplement: Supplementary file 2 — Additional file 2. Filtrated collection of Listeria monocytogenes genomes used in the present machine learning‑based study for source attribution. [file 12864_2023_9667_MOESM2_ESM.txt]

Additional file 2: Filtrated collection of Listeria monocytogenes genomes used in the present machine learning‑based study for source attribution. The samples and metadata were gathered from the reference article Tanui et al. (2022, Pathogens; 11(6):691) and underwent a procedure of quality control described in the present study. Data was retrieved from ENA (European Nucleotide Archive). GENPAT I…
GenPat_ID	SRR_ID	Biosample_ID	Phenotypes	higher_than_Q30	Q30_average	NumContamSNVs	First_Assigned_Species	Depth_of_coverage	Breadth_of_coverage	Num_contigs	Total_length	N50	CC	ftp_link
2022.EXT.1115.1348.020	SRR5341891	SAMN06561809	seafood	99.68	38	0	Listeria_monocytogenes	49.309	88.866	39	3027664	394023	CC88	ftp.sra.ebi.ac.uk/vol1/fastq/SRR534/001/SRR5341891/SRR5341891_1.fastq.gz;ftp.sra.ebi.ac.uk/vol1/fastq/SRR534/001/SRR5341891/SRR5341891_2.fastq.gz
2022.EXT.1115.1348.021	SRR8868857	SAMN11371677	meat	96.11	36	0	Listeria_monocytogenes	43.336	86.958	41	3122584	513381	CC5	ftp.sra.ebi.ac.uk/vol1/fastq/SRR886/007/SRR8868857/SRR8868857_1.fastq.gz;ftp.sra.ebi.ac.uk/vol1/fastq/SRR886/007/SRR8868857/SRR8868857_2.fastq.gz
2022.EXT.1115.1348.0210	SRR5970066	SAMN07340520	seafood	99.38	37	0	Listeria_monocytogenes	49.985	94.626	10	2924624	1477641	CC199	ftp.sra.ebi.ac.uk/vol1/fastq/SRR597/006/SRR5970066/SRR5970066_1.fastq.gz;ftp.sra.ebi.ac.uk/vol1/fastq/SRR597/006/SRR5970066/SRR5970066_2.fastq.gz
2022.EXT.1115.1348.02100	SRR1908924	SAMN02937455	fruit	95.38	36	0	Listeria_monocytogenes	51.172	91.961	29	2901831	348355	CC5	ftp.sra.ebi.ac.uk/vol1/fastq/SRR190/004/SRR1908924/SRR1908924_1.fastq.gz;ftp.sra.ebi.ac.uk/vol1/fastq/SRR190/004/SRR1908924/SRR1908924_2.fastq.gz
2022.EXT.1115.1348.021000	SRR2915991	SAMN03787625	vegetables	97.77	36	0	Listeria_monocytogenes	60.653	94.704	14	2929951	531867	CC124	ftp.sra.ebi.ac.uk/vol1/fastq/SRR291/001/SRR2915991/SRR2915991_1.fastq.gz;ftp.sra.ebi.ac.uk/vol1/fastq/SRR291/001/SRR2915991/SRR2915991_2.fastq.gz
2022.EXT.1115.1348.021001	SRR10484642	SAMN13286395	dairy	98.68	37	0	Listeria_monocytogenes	40.475	92.147	22	2879139	520975	CC1	ftp.sra.ebi.ac.uk/vol1/fastq/SRR104/042/SRR10484642/SRR10484642_1.fastq.gz;ftp.sra.ebi.ac.uk/vol1/fastq/SRR104/042/SRR10484642/SRR10484642_2.fastq.gz
2022.EXT.1115.1348.021002	SRR3345939	SAMN04600041	meat	93.83	34	5	Listeria_monocytogenes	42.931	96.559	38	2951330	177600	CC9	ftp.sra.ebi.ac.uk/vol1/fastq/SRR334/009/SRR3345939/SRR3345939_1.fastq.gz;ftp.sra.ebi.ac.uk/vol1/fastq/SRR334/009/SRR3345939/SRR3345939_2.fastq.gz
2022.EXT.1115.1348.021003	SRR3173670	SAMN04146114	seafood	98.03	36	0	Listeria_monocytogenes	44.176	94.107	23	2936385	462398	CC121	ftp.sra.ebi.ac.uk/vol1/fastq/SRR317/000/SRR3173670/SRR3173670_1.fastq.gz;ftp.sra.ebi.ac.uk/vol1/fastq/SRR317/000/SRR3173670/SRR3173670_2.fastq.gz
2022.EXT.1115.1348.021004	SRR12575552	SAMN15970354	vegetables	98.3	35	0	Listeria_monocytogenes	44.134	92.022	35	2887141	271098	CC388	ftp.sra.ebi.ac.uk/vol1/fastq/SRR125/052/SRR12575552/SRR12575552_1.fastq.gz;ftp.sra.ebi.ac.uk/vol1/fastq/SRR125/052/SRR12575552/SRR12575552_2.fastq.gz
2022.EXT.1115.1348.021005	SRR3184173	SAMN04146075	poultry	98.24	37	1	Listeria_monocytogenes	40.739	87.957	22	3110699	503879	CC5	ftp.sra.ebi.ac.uk/vol1/fastq/SRR318/003/SRR3184173/SRR3184173_1.fastq.gz;ftp.sra.ebi.ac.uk/vol1/fastq/SRR318/003/SRR3184173/SRR3184173_2.fastq.gz
2022.EXT.1115.1348.021006	SRR1976269	SAMN03465573	dairy	98.71	37	0	Listeria_monocytogenes	59.857	88.464	21	3066248	365549	CC5	ftp.sra.ebi.ac.uk/vol1/fastq/SRR197/009/SRR1976269/SRR1976269_1.fastq.gz;ftp.sra.ebi.ac.uk/vol1/fastq/SRR197/009/SRR1976269/SRR1976269_2.fastq.gz
2022.EXT.1115.1348.021007	SRR5646644	SAMN06958595	dairy	99.37	37	0	Listeria_monocytogenes	41.639	96.316	121	2882808	52149	CC14	ftp.sra.ebi.ac.uk/vol1/fastq/SRR564/004/SRR5646644/SRR5646644_1.fastq.gz;ftp.sra.ebi.ac.uk/vol1/fastq/SRR564/004/SRR5646644/SRR5646644_2.fastq.gz
2022.EXT.1115.1348.021008	SRR1805427	SAMN03277702	poultry	99.2	38	2	Listeria_monocytogenes	53.74	92.381	18	2996246	509345	CC199	ftp.sra.ebi.ac.uk/vol1/fastq/SRR180/007/SRR1805427/SRR1805427_1.fastq.gz;ftp.sra.ebi.ac.uk/vol1/fastq/SRR180/007/SRR1805427/SRR1805427_2.fastq.gz
2022.EXT.1115.1348.021009	SRR7786771	SAMN09953955	vegetables	97.87	36	0	Listeria_monocytogenes	58.378	95.787	180	2887962	33011	none	ftp.sra.ebi.ac.uk/vol1/fastq/SRR778/001/SRR7786771/SRR7786771_1.fastq.gz;ftp.sra.ebi.ac.uk/vol1/fastq/SRR778/001/SRR7786771/SRR7786771_2.fastq.gz
2022.EXT.1115.1348.02101	SRR9043689	SAMN03002784	fruit	98.97	36	1	Listeria_monocytogenes	48.677	92.078	30	2912124	352930	CC183	ftp.sra.ebi.ac.uk/vol1/fastq/SRR904/009/SRR9043689/SRR9043689_1.fastq.gz;ftp.sra.ebi.ac.uk/vol1/fastq/SRR904/009/SRR9043689/SRR9043689_2.fastq.gz
2022.EXT.1115.1348.021010	SRR1767759	SAMN03218398	dairy	92.65	36	0	Listeria_monocytogenes	46.107	88.94	26	2952022	356110	CC183	ftp.sra.ebi.ac.uk/vol1/fastq/SRR176/009/SRR1767759/SRR1767759_1.fastq.gz;ftp.sra.ebi.ac.uk/vol1/fastq/SRR176/009/SRR1767759/SRR1767759_2.fastq.gz
2022.EXT.1115.1348.021011	SRR2585411	SAMN04126428	vegetables	97.32	36	0	Listeria_monocytogenes	49.548	87.109	64	3118469	348379	CC5	ftp.sra.ebi.ac.uk/vol1/fastq/SRR258/001/SRR2585411/SRR2585411_1.fastq.gz;ftp.sra.ebi.ac.uk/vol1/fastq/SRR258/001/SRR2585411/SRR2585411_2.fastq.gz
2022.EXT.1115.1348.021012	SRR5205357	SAMN03135516	fruit	98.17	36	1	Listeria_monocytogenes	43.25	92.415	19	2942350	349681	CC392	ftp.sra.ebi.ac.uk/vol1/fastq/SRR520/007/SRR5205357/SRR5205357_1.fastq.gz;ftp.sra.ebi.ac.uk/vol1/fastq/SRR520/007/SRR5205357/SRR5205357_2.fastq.gz
2022.EXT.1115.1348.021013	SRR12522489	SAMN15913280	vegetables	98.3	35	1	Listeria_monocytogenes	46.94	94.991	30	2958266	467765	CC7	ftp.sra.ebi.ac.uk/vol1/fastq/SRR125/089/SRR12522489/SRR12522489_1.fastq.gz;ftp.sra.ebi.ac.uk/vol1/fastq/SRR125/089/SRR12522489/SRR12522489_2.fastq.gz
2022.EXT.1115.1348.021014	SRR1112177	SAMN02582706	leafy_greens	98.91	37	0	Listeria_monocytogenes	45.228	91.622	29	2881895	515102	CC6	ftp.sra.ebi.ac.uk/vol1/fastq/SRR111/007/SRR1112177/SRR1112177_1.fastq.gz;ftp.sra.ebi.ac.uk/vol1/fastq/SRR111/007/SRR1112177/SRR1112177_2.fastq.gz
2022.EXT.1115.1348.021015	SRR13075219	SAMN16822140	poultry	98.47	36	0	Listeria_monocytogenes	39.671	94.472	97	3006501	71825	CC403	ftp.sra.ebi.ac.uk/vol1/fastq/SRR130/019/SRR13075219/SRR13075219_1.fastq.gz;ftp.sra.ebi.ac.uk/vol1/fastq/SRR130/019/SRR13075219/SRR13075219_2.fastq.gz
2022.EXT.1115.1348.021016	SRR2138315	SAMN02709221	seafood	98.57	37	0	Listeria_monocytogenes	37.396	91.829	267	3071688	31376	CC321	ftp.sra.ebi.ac.uk/vol1/fastq/SRR213/005/SRR2138315/SRR2138315_1.fastq.gz;ftp.sra.ebi.ac.uk/vol1/fastq/SRR213/005/SRR2138315/SRR2138315_2.fastq.gz
2022.EXT.1115.1348.021017	SRR2544798	SAMN03702801	fruit	99.34	37	1	Listeria_monocytogenes	39.977	96.7	142	2872745	45495	CC412	ftp.sra.ebi.ac.uk/vol1/fastq/SRR254/008/SRR2544798/SRR2544798_1.fastq.gz;ftp.sra.ebi.ac.uk/vol1/fastq/SRR254/008/SRR2544798/SRR2544798_2.fastq.gz
2022.EXT.1115.1348.021018	SRR2924585	SAMN03285249	vegetables	98.12	36	0	Listeria_monocytogenes	46.205	93.934	35	3041716	479516	CC9	ftp.sra.ebi.ac.uk/vol1/fastq/SRR292/005/SRR2924585/SRR2924585_1.fastq.gz;ftp.sra.ebi.ac.uk/vol1/fastq/SRR292/005/SRR2924585/SRR2924585_2.fastq.gz
2022.EXT.1115.1348.021019	SRR17078041	SAMN23523483	fruit	99.26	37	0	Listeria_monocytogenes	45.322	89.869	11	2861511	1471373	ST1132	ftp.sra.ebi.ac.uk/vol1/fastq/SRR170/041/SRR17078041/SRR17078041_1.fastq.gz;ftp.sra.ebi.ac.uk/vol1/fastq/SRR170/041/SRR17078041/SRR17078041_2.fastq.gz
2022.EXT.1115.1348.02102	SRR8139286	SAMN10352998	leafy_greens	99.61	37	0	Listeria_monocytogenes	53.145	90.386	136	2873738	60545	CC388	ftp.sra.ebi.ac.uk/vol1/fastq/SRR813/006/SRR8139286/SRR8139286_1.fastq.gz;ftp.sra.ebi.ac.uk/vol1/fastq/SRR813/006/SRR8139286/SRR8139286_2.fastq.gz
2022.EXT.1115.1348.021020	SRR12522475	SAMN15913292	vegetables	98.57	35	1	Listeria_monocytogenes	46.622	94.626	36	2939584	418829	CC193	ftp.sra.ebi.ac.uk/vol1/fastq/SRR125/075/SRR12522475/SRR12522475_1.fastq.gz;ftp.sra.ebi.ac.uk/vol1/fastq/SRR125/075/SRR12522475/SRR12522475_2.fastq.gz
2022.EXT.1115.1348.021021	SRR2482356	SAMN03462163	fruit	98.91	37	0	Listeria_monocytogenes	54.411	91.385	24	2911996	309477	CC183	ftp.sra.ebi.ac.uk/vol1/fastq/SRR248/006/SRR2482356/SRR2482356_1.fastq.gz;ftp.sra.ebi.ac.uk/vol1/fastq/SRR248/006/SRR2482356/SRR2482356_2.fastq.gz
2022.EXT.1115.1348.021022	SRR12522495	SAMN15913274	vegetables	98.27	35	1	Listeria_monocytogenes	45.373	91.113	33	2924142	541657	CC4	ftp.sra.ebi.ac.uk/vol1/fastq/SRR125/095/SRR12522495/SRR12522495_1.fastq.gz;ftp.sra.ebi.ac.uk/vol1/fastq/SRR125/095/SRR12522495/SRR12522495_2.fastq.gz
2022.EXT.1115.1348.021023	SRR8328127	SAMN02921358	seafood	99.15	37	0	Listeria_monocytogenes	42.635	97.304	14	2837440	1458291	CC7	ftp.sra.ebi.ac.uk/vol1/fastq/SRR832/007/SRR8328127/SRR8328127_1.fastq.gz;ftp.sra.ebi.ac.uk/vol1/fastq/SRR832/007/SRR8328127/SRR8328127_2.fastq.gz
2022.EXT.1115.1348.021024	SRR12522508	SAMN15913262	vegetables	98.29	35	3	Listeria_monocytogenes	43.366	91.819	35	2887768	499688	CC388	ftp.sra.ebi.ac.uk/vol1/fastq/SRR125/008/SRR12522508/SRR12522508_1.fastq.gz;ftp.sra.ebi.ac.uk/vol1/fastq/SRR125/008/SRR12522508/SRR12522508_2.fastq.gz
2022.EXT.1115.1348.021025	SRR1976237	SAMN03465571	dairy	97.49	36	0	Listeria_monocytogenes	62.078	88.301	20	3026770	543079	CC5	ftp.sra.ebi.ac.uk/vol1/fastq/SRR197/007/SRR1976237/SRR1976237_1.fastq.gz;ftp.sra.ebi.ac.uk/vol1/fastq/SRR197/007/SRR1976237/SRR1976237_2.fastq.gz
2022.EXT.1115.1348.021026	SRR6000381	SAMN07571688	dairy	98.66	37	0	Listeria_monocytogenes	49.892	91.363	33	2882073	291562	CC6	ftp.sra.ebi.ac.uk/vol1/fastq/SRR600/001/SRR6000381/SRR6000381_1.fastq.gz;ftp.sra.ebi.ac.uk/vol1/fastq/SRR600/001/SRR6000381/SRR6000381_2.fastq.gz
2022.EXT.1115.1348.021027	SRR5181492	SAMN03135536	fruit	98.94	37	0	Listeria_monocytogenes	40.467	96.39	16	2880536	1470082	CC14	ftp.sra.ebi.ac.uk/vol1/fastq/SRR518/002/SRR5181492/SRR5181492_1.fastq.gz;ftp.sra.ebi.ac.uk/vol1/fastq/SRR518/002/SRR5181492/SRR5181492_2.fastq.gz
2022.EXT.1115.1348.021029	SRR3219816	SAMN04544913	seafood	99.31	37	0	Listeria_monocytogenes	44.627	88.951	30	3106147	420794	CC31	ftp.sra.ebi.ac.uk/vol1/fastq/SRR321/006/SRR3219816/SRR3219816_1.fastq.gz;ftp.sra.ebi.ac.uk/vol1/fastq/SRR321/006/SRR3219816/SRR3219816_2.fastq.gz
2022.EXT.1115.1348.02103	SRR1805481	SAMN03277667	poultry	99.16	38	3	Listeria_monocytogenes	50.491	94.982	20	3046777	455185	CC9	ftp.sra.ebi.ac.uk/vol1/fastq/SRR180/001/SRR1805481/SRR1805481_1.fastq.gz;ftp.sra.ebi.ac.uk/vol1/fastq/SRR180/001/SRR1805481/SRR1805481_2.fastq.gz
2022.EXT.1115.1348.021030	SRR3081905	SAMN04347219	fruit	98.81	37	0	Listeria_monocytogenes	47.677	90.849	30	2986911	352698	CC5	ftp.sra.ebi.ac.uk/vol1/fastq/SRR308/005/SRR3081905/SRR3081905_1.fastq.gz;ftp.sra.ebi.ac.uk/vol1/fastq/SRR308/005/SRR3081905/SRR3081905_2.fastq.gz
2022.EXT.1115.1348.021032	SRR13080530	SAMN16826816	fruit	98.4	36	0	Listeria_monocytogenes	41.266	93.497	41	2982304	251100	none	ftp.sra.ebi.ac.uk/vol1/fastq/SRR130/030/SRR13080530/SRR13080530_1.fastq.gz;ftp.sra.ebi.ac.uk/vol1/fastq/SRR130/030/SRR13080530/SRR13080530_2.fastq.gz
2022.EXT.1115.1348.021033	SRR3663798	SAMN05233170	seafood	96.24	36	0	Listeria_monocytogenes	53.246	88.47	42	3105304	420794	CC31	ftp.sra.ebi.ac.uk/vol1/fastq/SRR366/008/SRR3663798/SRR3663798_1.fastq.gz;ftp.sra.ebi.ac.uk/vol1/fastq/SRR366/008/SRR3663798/SRR3663798_2.fastq.gz
2022.EXT.1115.1348.021034	SRR3945591	SAMN02921772	dairy	97.72	37	0	Listeria_monocytogenes	45.321	91.696	37	2981158	348087	CC5	ftp.sra.ebi.ac.uk/vol1/fastq/SRR394/001/SRR3945591/SRR3945591_1.fastq.gz;ftp.sra.ebi.ac.uk/vol1/fastq/SRR394/001/SRR3945591/SRR3945591_2.fastq.gz
2022.EXT.1115.1348.021035	SRR2124384	SAMN03285227	fruit	98.5	35	3	Listeria_monocytogenes	48.58	95.201	18	2896276	1516697	ST1125	ftp.sra.ebi.ac.uk/vol1/fastq/SRR212/004/SRR2124384/SRR2124384_1.fastq.gz;ftp.sra.ebi.ac.uk/vol1/fastq/SRR212/004/SRR2124384/SRR2124384_2.fastq.gz
2022.EXT.1115.1348.021036	SRR16506800	SAMN21582197	leafy_greens	98.17	37	3	Listeria_monocytogenes	41.329	94.097	27	2991052	362907	CC7	ftp.sra.ebi.ac.uk/vol1/fastq/SRR165/000/SRR16506800/SRR16506800_1.fastq.gz;ftp.sra.ebi.ac.uk/vol1/fastq/SRR165/000/SRR16506800/SRR16506800_2.fastq.gz
2022.EXT.1115.1348.021037	SRR5647003	SAMN03702803	fruit	98.68	36	0	Listeria_monocytogenes	47.013	93.07	25	2885707	514228	CC5	ftp.sra.ebi.ac.uk/vol1/fastq/SRR564/003/SRR5647003/SRR5647003_1.fastq.gz;ftp.sra.ebi.ac.uk/vol1/fastq/SRR564/003/SRR5647003/SRR5647003_2.fastq.gz
2022.EXT.1115.1348.021038	SRR6425067	SAMN02922106	fruit	96.22	36	0	Listeria_monocytogenes	62.538	91.447	30	2902626	348291	CC5	ftp.sra.ebi.ac.uk/vol1/fastq/SRR642/007/SRR6425067/SRR6425067_1.fastq.gz;ftp.sra.ebi.ac.uk/vol1/fastq/SRR642/007/SRR6425067/SRR6425067_2.fastq.gz
2022.EXT.1115.1348.021039	SRR1553764	SAMN02991379	fruit	97.67	37	0	Listeria_monocytogenes	41.635	91.797	20	2912520	342469	CC183	ftp.sra.ebi.ac.uk/vol1/fastq/SRR155/004/SRR1553764/SRR1553764_1.fastq.gz;ftp.sra.ebi.ac.uk/vol1/fastq/SRR155/004/SRR1553764/SRR1553764_2.fastq.gz
2022.EXT.1115.1348.02104	SRR13073988	SAMN16817770	meat	97.11	36	0	Listeria_monocytogenes	38.239	94.437	226	2860116	29710	CC4	ftp.sra.ebi.ac.uk/vol1/fastq/SRR130/088/SRR13073988/SRR13073988_1.fastq.gz;ftp.sra.ebi.ac.uk/vol1/fastq/SRR130/088/SRR13073988/SRR13073988_2.fastq.gz
2022.EXT.1115.1348.021040	SRR13080435	SAMN16826622	poultry	97.68	36	0	Listeria_monocytogenes	35.591	93.555	133	2910231	39958	CC1	ftp.sra.ebi.ac.uk/vol1/fastq/SRR130/035/SRR13080435/SRR13080435_1.fastq.gz;ftp.sra.ebi.ac.uk/vol1/fastq/SRR130/035/SRR13080435/SRR13080435_2.fastq.gz
2022.EXT.1115.1348.021041	SRR4011141	SAMN05462169	dairy	99.3	37	0	Listeria_monocytogenes	40.878	91.251	30	2982821	253337	CC5	ftp.sra.ebi.ac.uk/vol1/fastq/SRR401/001/SRR4011141/SRR4011141_1.fastq.gz;ftp.sra.ebi.ac.uk/vol1/fastq/SRR401/001/SRR4011141/SRR4011141_2.fastq.gz
2022.EXT.1115.1348.021042	SRR2982244	SAMN03277810	poultry	98.69	36	0	Listeria_monocytogenes	59.6	95.721	330	2921627	17506	CC14	ftp.sra.ebi.ac.uk/vol1/fastq/SRR298/004/SRR2982244/SRR2982244_1.fastq.gz;ftp.sra.ebi.ac.uk/vol1/fastq/SRR298/004/SRR2982244/SRR2982244_2.fastq.gz
2022.EXT.1115.1348.021043	SRR1201298	SAMN02677678	vegetables	97.3	36	0	Listeria_monocytogenes	48.482	89.178	31	3063154	348087	CC5	ftp.sra.ebi.ac.uk/vol1/fastq/SRR120/008/SRR1201298/SRR1201298_1.fastq.gz;ftp.sra.ebi.ac.uk/vol1/fastq/SRR120/008/SRR1201298/SRR1201298_2.fastq.gz
2022.EXT.1115.1348.021044	SRR3052035	SAMN04358689	dairy	98.87	37	1	Listeria_monocytogenes	42.335	89.597	34	3114098	440389	CC101	ftp.sra.ebi.ac.uk/vol1/fastq/SRR305/005/SRR3052035/SRR3052035_1.fastq.gz;ftp.sra.ebi.ac.uk/vol1/fastq/SRR305/005/SRR3052035/SRR3052035_2.fastq.gz
2022.EXT.1115.1348.021045	SRR5945724	SAMN07520046	fruit	97.43	35	4	Listeria_monocytogenes	53.389	92.12	26	2934858	427796	none	ftp.sra.ebi.ac.uk/vol1/fastq/SRR594/004/SRR5945724/SRR5945724_1.fastq.gz;ftp.sra.ebi.ac.uk/vol1/fastq/SRR594/004/SRR5945724/SRR5945724_2.fastq.gz
2022.EXT.1115.1348.021048	SRR10947475	SAMN13898669	meat	97.82	36	1	Listeria_monocytogenes	42.7	97.345	17	2945400	514576	CC9	ftp.sra.ebi.ac.uk/vol1/fastq/SRR109/075/SRR10947475/SRR10947475_1.fastq.gz;ftp.sra.ebi.ac.uk/vol1/fastq/SRR109/075/SRR10947475/SRR10947475_2.fastq.gz
2022.EXT.1115.1348.021049	SRR4417866	SAMN05721543	leafy_greens	99.6	37	0	Listeria_monocytogenes	48.99	89.371	216	3102941	34357	CC11	ftp.sra.ebi.ac.uk/vol1/fastq/SRR441/006/SRR4417866/SRR4417866_1.fastq.gz;ftp.sra.ebi.ac.uk/vol1/fastq/SRR441/006/SRR4417866/SRR4417866_2.fastq.gz
2022.EXT.1115.1348.02105	SRR12522486	SAMN15913282	vegetables	98.4	35	0	Listeria_monocytogenes	46.05	89.59	44	3006311	411149	CC4	ftp.sra.ebi.ac.uk/vol1/fastq/SRR125/086/SRR12522486/SRR12522486_1.fastq.gz;ftp.sra.ebi.ac.uk/vol1/fastq/SRR125/086/SRR12522486/SRR12522486_2.fastq.gz
2022.EXT.1115.1348.021050	SRR6436739	SAMN02921341	vegetables	97.56	37	0	Listeria_monocytogenes	51.076	94.954	15	2920700	628170	CC7	ftp.sra.ebi.ac.uk/vol1/fastq/SRR643/009/SRR6436739/SRR6436739_1.fastq.gz;ftp.sra.ebi.ac.uk/vol1/fastq/SRR643/009/SRR6436739/SRR6436739_2.fastq.gz
2022.EXT.1115.1348.021051	SRR1575913	SAMN03024043	fruit	98.28	37	0	Listeria_monocytogenes	50.98	96.285	16	2881386	583193	CC14	ftp.sra.ebi.ac.uk/vol1/fastq/SRR157/003/SRR1575913/SRR1575913_1.fastq.gz;ftp.sra.ebi.ac.uk/vol1/fastq/SRR157/003/SRR1575913/SRR1575913_2.fastq.gz
2022.EXT.1115.1348.021052	SRR5387506	SAMN06645608	fruit	98.37	36	0	Listeria_monocytogenes	44.572	94.621	19	2905110	429970	CC412	ftp.sra.ebi.ac.uk/vol1/fastq/SRR538/006/SRR5387506/SRR5387506_1.fastq.gz;ftp.sra.ebi.ac.uk/vol1/fastq/SRR538/006/SRR5387506/SRR5387506_2.fastq.gz
2022.EXT.1115.1348.021053	SRR1553866	SAMN02990447	fruit	97.98	37	0	Listeria_monocytogenes	48.005	91.428	28	2912042	355927	CC183	ftp.sra.ebi.ac.uk/vol1/fastq/SRR155/006/SRR1553866/SRR1553866_1.fastq.gz;ftp.sra.ebi.ac.uk/vol1/fastq/SRR155/006/SRR1553866/SRR1553866_2.fastq.gz
2022.EXT.1115.1348.021054	SRR8991439	SAMN06240118	fruit	98.05	36	1	Listeria_monocytogenes	61.26	96.905	16	2868247	543255	none	ftp.sra.ebi.ac.uk/vol1/fastq/SRR899/009/SRR8991439/SRR8991439_1.fastq.gz;ftp.sra.ebi.ac.uk/vol1/fastq/SRR899/009/SRR8991439/SRR8991439_2.fastq.gz
2022.EXT.1115.1348.021055	SRR5409318	SAMN06645599	fruit	99.34	37	0	Listeria_monocytogenes	46.194	96.266	17	2877753	435010	CC918	ftp.sra.ebi.ac.uk/vol1/fastq/SRR540/008/SRR5409318/SRR5409318_1.fastq.gz;ftp.sra.ebi.ac.uk/vol1/fastq/SRR540/008/SRR5409318/SRR5409318_2.fastq.gz
2022.EXT.1115.1348.021056	SRR2650300	SAMN02709397	fruit	98.32	37	0	Listeria_monocytogenes	50.927	88.869	11	2823745	609137	ST1138	ftp.sra.ebi.ac.uk/vol1/fastq/SRR265/000/SRR2650300/SRR2650300_1.fastq.gz;ftp.sra.ebi.ac.uk/vol1/fastq/SRR265/000/SRR2650300/SRR2650300_2.fastq.gz
2022.EXT.1115.1348.021058	SRR3945606	SAMN02922243	leafy_greens	95.87	36	0	Listeria_monocytogenes	44.55	97.055	18	2871140	441842	CC573	ftp.sra.ebi.ac.uk/vol1/fastq/SRR394/006/SRR3945606/SRR3945606_1.fastq.gz;ftp.sra.ebi.ac.uk/vol1/fastq/SRR394/006/SRR3945606/SRR3945606_2.fastq.gz
2022.EXT.1115.1348.021059	SRR7786767	SAMN09953959	vegetables	97.7	36	0	Listeria_monocytogenes	61.991	95.804	234	2878674	26033	CC29	ftp.sra.ebi.ac.uk/vol1/fastq/SRR778/007/SRR7786767/SRR7786767_1.fastq.gz;ftp.sra.ebi.ac.uk/vol1/fastq/SRR778/007/SRR7786767/SRR7786767_2.fastq.gz
2022.EXT.1115.1348.02106	SRR2728256	SAMN02709378	fruit	97.42	36	0	Listeria_monocytogenes	51.647	87.789	17	2859697	506940	CC1070	ftp.sra.ebi.ac.uk/vol1/fastq/SRR272/006/SRR2728256/SRR2728256_1.fastq.gz;ftp.sra.ebi.ac.uk/vol1/fastq/SRR272/006/SRR2728256/SRR2728256_2.fastq.gz
2022.EXT.1115.1348.021060	SRR6107652	SAMN07560057	leafy_greens	99.04	37	0	Listeria_monocytogenes	51.313	95.78	14	2885542	1511308	CC14	ftp.sra.ebi.ac.uk/vol1/fastq/SRR610/002/SRR6107652/SRR6107652_1.fastq.gz;ftp.sra.ebi.ac.uk/vol1/fastq/SRR610/002/SRR6107652/SRR6107652_2.fastq.gz
2022.EXT.1115.1348.021061	SRR12522462	SAMN15913260	vegetables	98.42	35	0	Listeria_monocytogenes	43.439	91.771	31	2887368	503732	CC388	ftp.sra.ebi.ac.uk/vol1/fastq/SRR125/062/SRR12522462/SRR12522462_1.fastq.gz;ftp.sra.ebi.ac.uk/vol1/fastq/SRR125/062/SRR12522462/SRR12522462_2.fastq.gz
2022.EXT.1115.1348.021062	SRR13079652	SAMN16825957	fruit	98.23	36	0	Listeria_monocytogenes	39.8	94.615	88	2903853	66955	CC429	ftp.sra.ebi.ac.uk/vol1/fastq/SRR130/052/SRR13079652/SRR13079652_1.fastq.gz;ftp.sra.ebi.ac.uk/vol1/fastq/SRR130/052/SRR13079652/SRR13079652_2.fastq.gz
2022.EXT.1115.1348.021063	SRR8236041	SAMN02921699	seafood	93.42	36	0	Listeria_monocytogenes	45.242	94.2	61	2929631	93964	CC121	ftp.sra.ebi.ac.uk/vol1/fastq/SRR823/001/SRR8236041/SRR8236041_1.fastq.gz;ftp.sra.ebi.ac.uk/vol1/fastq/SRR823/001/SRR8236041/SRR8236041_2.fastq.gz
2022.EXT.1115.1348.021064	SRR13054242	SAMN16792401	vegetables	99.63	37	0	Listeria_monocytogenes	41.331	92.764	25	3001416	479206	CC20	ftp.sra.ebi.ac.uk/vol1/fastq/SRR130/042/SRR13054242/SRR13054242_1.fastq.gz;ftp.sra.ebi.ac.uk/vol1/fastq/SRR130/042/SRR13054242/SRR13054242_2.fastq.gz
2022.EXT.1115.1348.021065	SRR1636583	SAMN03140285	seafood	99.48	38	1	Listeria_monocytogenes	49.821	92.421	18	3037485	545383	CC321	ftp.sra.ebi.ac.uk/vol1/fastq/SRR163/003/SRR1636583/SRR1636583_1.fastq.gz;ftp.sra.ebi.ac.uk/vol1/fastq/SRR163/003/SRR1636583/SRR1636583_2.fastq.gz
2022.EXT.1115.1348.021066	SRR10484705	SAMN13286394	dairy	97.18	36	1	Listeria_monocytogenes	41.956	92.102	13	2879628	1470578	CC1	ftp.sra.ebi.ac.uk/vol1/fastq/SRR104/005/SRR10484705/SRR10484705_1.fastq.gz;ftp.sra.ebi.ac.uk/vol1/fastq/SRR104/005/SRR10484705/SRR10484705_2.fastq.gz
2022.EXT.1115.1348.021067	SRR3191425	SAMN04506957	dairy	98.7	37	0	Listeria_monocytogenes	56.848	92.494	27	2880602	511235	CC224	ftp.sra.ebi.ac.uk/vol1/fastq/SRR319/005/SRR3191425/SRR3191425_1.fastq.gz;ftp.sra.ebi.ac.uk/vol1/fastq/SRR319/005/SRR3191425/SRR3191425_2.fastq.gz
2022.EXT.1115.1348.021068	SRR2728253	SAMN02709380	fruit	98.89	37	1	Listeria_monocytogenes	57.448	85.99	29	2877878	314820	CC450	ftp.sra.ebi.ac.uk/vol1/fastq/SRR272/003/SRR2728253/SRR2728253_1.fastq.gz;ftp.sra.ebi.ac.uk/vol1/fastq/SRR272/003/SRR2728253/SRR2728253_2.fastq.gz
2022.EXT.1115.1348.021069	SRR1104731	SAMN02570800	fruit	97.69	37	1	Listeria_monocytogenes	62.854	94.305	29	2926462	443134	CC787	ftp.sra.ebi.ac.uk/vol1/fastq/SRR110/001/SRR1104731/SRR1104731_1.fastq.gz;ftp.sra.ebi.ac.uk/vol1/fastq/SRR110/001/SRR1104731/SRR1104731_2.fastq.gz
2022.EXT.1115.1348.021070	SRR1770498	SAMN03287226	fruit	96.47	36	0	Listeria_monocytogenes	55.823	88.566	22	2951787	556445	CC1	ftp.sra.ebi.ac.uk/vol1/fastq/SRR177/008/SRR1770498/SRR1770498_1.fastq.gz;ftp.sra.ebi.ac.uk/vol1/fastq/SRR177/008/SRR1770498/SRR1770498_2.fastq.gz
2022.EXT.1115.1348.021071	SRR9042858	SAMN03002785	fruit	99.04	36	0	Listeria_monocytogenes	49.226	92.092	24	2912068	400154	CC183	ftp.sra.ebi.ac.uk/vol1/fastq/SRR904/008/SRR9042858/SRR9042858_1.fastq.gz;ftp.sra.ebi.ac.uk/vol1/fastq/SRR904/008/SRR9042858/SRR9042858_2.fastq.gz
2022.EXT.1115.1348.021073	SRR13070584	SAMN16813067	meat	98.78	36	0	Listeria_monocytogenes	46.235	95.079	104	2926283	65965	CC8	ftp.sra.ebi.ac.uk/vol1/fastq/SRR130/084/SRR13070584/SRR13070584_1.fastq.gz;ftp.sra.ebi.ac.uk/vol1/fastq/SRR130/084/SRR13070584/SRR13070584_2.fastq.gz
2022.EXT.1115.1348.021074	SRR5422022	SAMN03702791	fruit	98.66	37	0	Listeria_monocytogenes	49.729	91.84	17	2934846	507069	CC59	ftp.sra.ebi.ac.uk/vol1/fastq/SRR542/002/SRR5422022/SRR5422022_1.fastq.gz;ftp.sra.ebi.ac.uk/vol1/fastq/SRR542/002/SRR5422022/SRR5422022_2.fastq.gz
2022.EXT.1115.1348.021075	SRR5666392	SAMN07204969	vegetables	99.4	37	4	Listeria_monocytogenes	56.164	94.413	22	2930423	296061	CC155	ftp.sra.ebi.ac.uk/vol1/fastq/SRR566/002/SRR5666392/SRR5666392_1.fastq.gz;ftp.sra.ebi.ac.uk/vol1/fastq/SRR566/002/SRR5666392/SRR5666392_2.fastq.gz
2022.EXT.1115.1348.021076	SRR11080119	SAMN14096434	dairy	98.68	37	1	Listeria_monocytogenes	42.938	97.573	14	2847106	1454080	CC37	ftp.sra.ebi.ac.uk/vol1/fastq/SRR110/019/SRR11080119/SRR11080119_1.fastq.gz;ftp.sra.ebi.ac.uk/vol1/fastq/SRR110/019/SRR11080119/SRR11080119_2.fastq.gz
2022.EXT.1115.1348.021077	SRR5947665	SAMN02922906	dairy	97.97	37	0	Listeria_monocytogenes	43.229	89.55	25	2977056	515242	CC6	ftp.sra.ebi.ac.uk/vol1/fastq/SRR594/005/SRR5947665/SRR5947665_1.fastq.gz;ftp.sra.ebi.ac.uk/vol1/fastq/SRR594/005/SRR5947665/SRR5947665_2.fastq.gz
2022.EXT.1115.1348.021078	SRR1201331	SAMN02677677	vegetables	98.04	37	1	Listeria_monocytogenes	55.162	87.294	61	3117946	285124	CC5	ftp.sra.ebi.ac.uk/vol1/fastq/SRR120/001/SRR1201331/SRR1201331_1.fastq.gz;ftp.sra.ebi.ac.uk/vol1/fastq/SRR120/001/SRR1201331/SRR1201331_2.fastq.gz
2022.EXT.1115.1348.021079	SRR15164321	SAMN20248557	vegetables	93.1	33	0	Listeria_monocytogenes	37.442	90.947	396	2932496	16510	CC4	ftp.sra.ebi.ac.uk/vol1/fastq/SRR151/021/SRR15164321/SRR15164321_1.fastq.gz;ftp.sra.ebi.ac.uk/vol1/fastq/SRR151/021/SRR15164321/SRR15164321_2.fastq.gz
2022.EXT.1115.1348.02108	SRR3345924	SAMN04600026	meat	95.83	34	4	Listeria_monocytogenes	43.547	90.665	34	3092026	480022	CC121	ftp.sra.ebi.ac.uk/vol1/fastq/SRR334/004/SRR3345924/SRR3345924_1.fastq.gz;ftp.sra.ebi.ac.uk/vol1/fastq/SRR334/004/SRR3345924/SRR3345924_2.fastq.gz
2022.EXT.1115.1348.021081	SRR12572868	SAMN15969076	dairy	98.32	37	0	Listeria_monocytogenes	43.365	90.756	32	2924540	515539	CC4	ftp.sra.ebi.ac.uk/vol1/fastq/SRR125/068/SRR12572868/SRR12572868_1.fastq.gz;ftp.sra.ebi.ac.uk/vol1/fastq/SRR125/068/SRR12572868/SRR12572868_2.fastq.gz
2022.EXT.1115.1348.021082	SRR13079883	SAMN16826096	fruit	98.18	36	0	Listeria_monocytogenes	40.347	95.682	89	2864372	86485	CC392	ftp.sra.ebi.ac.uk/vol1/fastq/SRR130/083/SRR13079883/SRR13079883_1.fastq.gz;ftp.sra.ebi.ac.uk/vol1/fastq/SRR130/083/SRR13079883/SRR13079883_2.fastq.gz
2022.EXT.1115.1348.021083	SRR13079868	SAMN16826025	fruit	98.33	36	0	Listeria_monocytogenes	40.901	92.025	121	2978472	63094	CC288	ftp.sra.ebi.ac.uk/vol1/fastq/SRR130/068/SRR13079868/SRR13079868_1.fastq.gz;ftp.sra.ebi.ac.uk/vol1/fastq/SRR130/068/SRR13079868/SRR13079868_2.fastq.gz
2022.EXT.1115.1348.021084	SRR3660124	SAMN05233164	seafood	93.17	35	0	Listeria_monocytogenes	48.973	88.317	32	3104939	420707	CC31	ftp.sra.ebi.ac.uk/vol1/fastq/SRR366/004/SRR3660124/SRR3660124_1.fastq.gz;ftp.sra.ebi.ac.uk/vol1/fastq/SRR366/004/SRR3660124/SRR3660124_2.fastq.gz
2022.EXT.1115.1348.021085	SRR5319538	SAMN03260235	fruit	99.15	37	0	Listeria_monocytogenes	45.843	96.527	15	2881097	582846	CC14	ftp.sra.ebi.ac.uk/vol1/fastq/SRR531/008/SRR5319538/SRR5319538_1.fastq.gz;ftp.sra.ebi.ac.uk/vol1/fastq/SRR531/008/SRR5319538/SRR5319538_2.fastq.gz
2022.EXT.1115.1348.021086	SRR7877396	SAMN10083725	vegetables	99.19	36	1	Listeria_monocytogenes	50.651	95.503	160	2898720	37920	none	ftp.sra.ebi.ac.uk/vol1/fastq/SRR787/006/SRR7877396/SRR7877396_1.fastq.gz;ftp.sra.ebi.ac.uk/vol1/fastq/SRR787/006/SRR7877396/SRR7877396_2.fastq.gz
2022.EXT.1115.1348.021087	SRR5222003	SAMN02953934	fruit	98.91	37	0	Listeria_monocytogenes	48.784	95.122	20	2907872	429646	CC412	ftp.sra.ebi.ac.uk/vol1/fastq/SRR522/003/SRR5222003/SRR5222003_1.fastq.gz;ftp.sra.ebi.ac.uk/vol1/fastq/SRR522/003/SRR5222003/SRR5222003_2.fastq.gz
2022.EXT.1115.1348.021088	SRR4014389	SAMN05521502	seafood	98.47	36	0	Listeria_monocytogenes	45.623	90.702	23	2998020	510831	CC224	ftp.sra.ebi.ac.uk/vol1/fastq/SRR401/009/SRR4014389/SRR4014389_1.fastq.gz;ftp.sra.ebi.ac.uk/vol1/fastq/SRR401/009/SRR4014389/SRR4014389_2.fastq.gz
2022.EXT.1115.1348.021089	SRR5883595	SAMN07409542	meat	97.85	36	0	Listeria_monocytogenes	41.48	94.41	21	2993189	488332	CC321	ftp.sra.ebi.ac.uk/vol1/fastq/SRR588/005/SRR5883595/SRR5883595_1.fastq.gz;ftp.sra.ebi.ac.uk/vol1/fastq/SRR588/005/SRR5883595/SRR5883595_2.fastq.gz
2022.EXT.1115.1348.02109	SRR3399691	SAMN04858632	poultry	96.82	35	0	Listeria_monocytogenes	51.602	89.834	37	3081290	431634	CC31	ftp.sra.ebi.ac.uk/vol1/fastq/SRR339/001/SRR3399691/SRR3399691_1.fastq.gz;ftp.sra.ebi.ac.uk/vol1/fastq/SRR339/001/SRR3399691/SRR3399691_2.fastq.gz
2022.EXT.1115.1348.021090	SRR12522509	SAMN15913253	vegetables	98.28	35	1	Listeria_monocytogenes	46.09	94.732	23	2949506	334310	CC193	ftp.sra.ebi.ac.uk/vol1/fastq/SRR125/009/SRR12522509/SRR12522509_1.fastq.gz;ftp.sra.ebi.ac.uk/vol1/fastq/SRR125/009/SRR12522509/SRR12522509_2.fastq.gz
2022.EXT.1115.1348.021091	SRR3474609	SAMN04914060	seafood	96.96	35	0	Listeria_monocytogenes	43.468	89.213	52	3033260	177021	CC288	ftp.sra.ebi.ac.uk/vol1/fastq/SRR347/009/SRR3474609/SRR3474609_1.fastq.gz;ftp.sra.ebi.ac.uk/vol1/fastq/SRR347/009/SRR3474609/SRR3474609_2.fastq.gz
2022.EXT.1115.1348.021092	SRR13080703	SAMN16826909	fruit	98.66	36	1	Listeria_monocytogenes	42.462	92.719	111	3092247	66443	CC321	ftp.sra.ebi.ac.uk/vol1/fastq/SRR130/003/SRR13080703/SRR13080703_1.fastq.gz;ftp.sra.ebi.ac.uk/vol1/fastq/SRR130/003/SRR13080703/SRR13080703_2.fastq.gz
2022.EXT.1115.1348.021093	SRR3644423	SAMN04991858	vegetables	98.61	37	0	Listeria_monocytogenes	48.28	93.433	22	2993911	1500907	CC199	ftp.sra.ebi.ac.uk/vol1/fastq/SRR364/003/SRR3644423/SRR3644423_1.fastq.gz;ftp.sra.ebi.ac.uk/vol1/fastq/SRR364/003/SRR3644423/SRR3644423_2.fastq.gz
2022.EXT.1115.1348.021094	SRR12522487	SAMN15913255	vegetables	98.36	35	2	Listeria_monocytogenes	45.074	95.342	16	2908689	583055	CC29	ftp.sra.ebi.ac.uk/vol1/fastq/SRR125/087/SRR12522487/SRR12522487_1.fastq.gz;ftp.sra.ebi.ac.uk/vol1/fastq/SRR125/087/SRR12522487/SRR12522487_2.fastq.gz
2022.EXT.1115.1348.021095	SRR5205359	SAMN03135537	fruit	98.94	37	0	Listeria_monocytogenes	44.887	90.326	27	2981368	349672	CC392	ftp.sra.ebi.ac.uk/vol1/fastq/SRR520/009/SRR5205359/SRR5205359_1.fastq.gz;ftp.sra.ebi.ac.uk/vol1/fastq/SRR520/009/SRR5205359/SRR5205359_2.fastq.gz
2022.EXT.1115.1348.021096	SRR13334689	SAMN17188774	meat	98.88	37	0	Listeria_monocytogenes	45.426	95.609	111	2908145	49306	CC8	ftp.sra.ebi.ac.uk/vol1/fastq/SRR133/089/SRR13334689/SRR13334689_1.fastq.gz;ftp.sra.ebi.ac.uk/vol1/fastq/SRR133/089/SRR13334689/SRR13334689_2.fastq.gz
2022.EXT.1115.1348.021097	SRR2648202	SAMN04148255	vegetables	98.09	37	0	Listeria_monocytogenes	47.097	93.275	56	3003679	148348	CC7	ftp.sra.ebi.ac.uk/vol1/fastq/SRR264/002/SRR2648202/SRR2648202_1.fastq.gz;ftp.sra.ebi.ac.uk/vol1/fastq/SRR264/002/SRR2648202/SRR2648202_2.fastq.gz
2022.EXT.1115.1348.021098	SRR7134917	SAMN02921930	seafood	97.96	37	0	Listeria_monocytogenes	57.807	92.903	25	3034393	438530	CC321	ftp.sra.ebi.ac.uk/vol1/fastq/SRR713/007/SRR7134917/SRR7134917_1.fastq.gz;ftp.sra.ebi.ac.uk/vol1/fastq/SRR713/007/SRR7134917/SRR7134917_2.fastq.gz
2022.EXT.1115.1348.021099	SRR10559659	SAMN13429586	poultry	98.67	36	0	Listeria_monocytogenes	43.451	95.289	189	2958278	31933	CC321	ftp.sra.ebi.ac.uk/vol1/fastq/SRR105/059/SRR10559659/SRR10559659_1.fastq.gz;ftp.sra.ebi.ac.uk/vol1/fastq/SRR105/059/SRR10559659/SRR10559659_2.fastq.gz
2022.EXT.1115.1348.0211	SRR11892334	SAMN15072558	dairy	98.7	37	0	Listeria_monocytogenes	41.56	91.554	16	2918860	1470456	CC1	ftp.sra.ebi.ac.uk/vol1/fastq/SRR118/034/SRR11892334/SRR11892334_1.fastq.gz;ftp.sra.ebi.ac.uk/vol1/fastq/SRR118/034/SRR11892334/SRR11892334_2.fastq.gz
2022.EXT.1115.1348.021100	SRR3438055	SAMN04884978	dairy	98.42	37	1	Listeria_monocytogenes	50.383	89.516	36	3023629	294494	CC489	ftp.sra.ebi.ac.uk/vol1/fastq/SRR343/005/SRR3438055/SRR3438055_1.fastq.gz;ftp.sra.ebi.ac.uk/vol1/fastq/SRR343/005/SRR3438055/SRR3438055_2.fastq.gz
2022.EXT.1115.1348.021101	SRR5676294	SAMN06240119	fruit	95.65	36	0	Listeria_monocytogenes	65.007	93.121	21	2940110	458724	none	ftp.sra.ebi.ac.uk/vol1/fastq/SRR567/004/SRR5676294/SRR5676294_1.fastq.gz;ftp.sra.ebi.ac.uk/vol1/fastq/SRR567/004/SRR5676294/SRR5676294_2.fastq.gz
2022.EXT.1115.1348.021102	SRR3215335	SAMN04539453	dairy	96.76	36	0	Listeria_monocytogenes	54.36	91.196	14	2919129	562245	CC87	ftp.sra.ebi.ac.uk/vol1/fastq/SRR321/005/SRR3215335/SRR3215335_1.fastq.gz;ftp.sra.ebi.ac.uk/vol1/fastq/SRR321/005/SRR3215335/SRR3215335_2.fastq.gz
2022.EXT.1115.1348.021103	SRR10947482	SAMN13898677	meat	98.63	36	2	Listeria_monocytogenes	43.606	95.219	23	3011373	368055	none	ftp.sra.ebi.ac.uk/vol1/fastq/SRR109/082/SRR10947482/SRR10947482_1.fastq.gz;ftp.sra.ebi.ac.uk/vol1/fastq/SRR109/082/SRR10947482/SRR10947482_2.fastq.gz
2022.EXT.1115.1348.021104	SRR3593517	SAMN05058583	fruit	98.88	37	0	Listeria_monocytogenes	41.704	88.135	32	3162658	602477	CC5	ftp.sra.ebi.ac.uk/vol1/fastq/SRR359/007/SRR3593517/SRR3593517_1.fastq.gz;ftp.sra.ebi.ac.uk/vol1/fastq/SRR359/007/SRR3593517/SRR3593517_2.fastq.gz
2022.EXT.1115.1348.021105	SRR12522498	SAMN15913254	vegetables	98.23	35	1	Listeria_monocytogenes	46.404	94.68	18	2937230	480987	CC11	ftp.sra.ebi.ac.uk/vol1/fastq/SRR125/098/SRR12522498/SRR12522498_1.fastq.gz;ftp.sra.ebi.ac.uk/vol1/fastq/SRR125/098/SRR12522498/SRR12522498_2.fastq.gz
2022.EXT.1115.1348.021107	SRR7786758	SAMN09953935	vegetables	99.26	36	1	Listeria_monocytogenes	53.056	95.597	266	2893699	24265	CC124	ftp.sra.ebi.ac.uk/vol1/fastq/SRR778/008/SRR7786758/SRR7786758_1.fastq.gz;ftp.sra.ebi.ac.uk/vol1/fastq/SRR778/008/SRR7786758/SRR7786758_2.fastq.gz
2022.EXT.1115.1348.021109	SRR1181538	SAMN02666876	dairy	97.4	36	1	Listeria_monocytogenes	43.098	90.481	20	3009621	554184	CC5	ftp.sra.ebi.ac.uk/vol1/fastq/SRR118/008/SRR1181538/SRR1181538_1.fastq.gz;ftp.sra.ebi.ac.uk/vol1/fastq/SRR118/008/SRR1181538/SRR1181538_2.fastq.gz
2022.EXT.1115.1348.02111	SRR7822143	SAMN10026592	vegetables	95.58	34	0	Listeria_monocytogenes	52.786	89.893	23	2897736	499629	CC217	ftp.sra.ebi.ac.uk/vol1/fastq/SRR782/003/SRR7822143/SRR7822143_1.fastq.gz;ftp.sra.ebi.ac.uk/vol1/fastq/SRR782/003/SRR7822143/SRR7822143_2.fastq.gz
2022.EXT.1115.1348.021110	SRR5452334	SAMN02923306	seafood	99.1	37	0	Listeria_monocytogenes	57.93	94.08	17	2959952	437547	CC7	ftp.sra.ebi.ac.uk/vol1/fastq/SRR545/004/SRR5452334/SRR5452334_1.fastq.gz;ftp.sra.ebi.ac.uk/vol1/fastq/SRR545/004/SRR5452334/SRR5452334_2.fastq.gz
2022.EXT.1115.1348.021111	SRR13070896	SAMN16814138	meat	98.23	36	0	Listeria_monocytogenes	39.65	94.001	112	2919007	63984	CC224	ftp.sra.ebi.ac.uk/vol1/fastq/SRR130/096/SRR13070896/SRR13070896_1.fastq.gz;ftp.sra.ebi.ac.uk/vol1/fastq/SRR130/096/SRR13070896/SRR13070896_2.fastq.gz
2022.EXT.1115.1348.021112	SRR3474598	SAMN04914049	seafood	98.05	36	0	Listeria_monocytogenes	51.602	89.478	35	3029678	266768	CC288	ftp.sra.ebi.ac.uk/vol1/fastq/SRR347/008/SRR3474598/SRR3474598_1.fastq.gz;ftp.sra.ebi.ac.uk/vol1/fastq/SRR347/008/SRR3474598/SRR3474598_2.fastq.gz
2022.EXT.1115.1348.021113	SRR5244424	SAMN03135538	fruit	98.62	37	2	Listeria_monocytogenes	49.356	94.34	25	2905400	429569	CC412	ftp.sra.ebi.ac.uk/vol1/fastq/SRR524/004/SRR5244424/SRR5244424_1.fastq.gz;ftp.sra.ebi.ac.uk/vol1/fastq/SRR524/004/SRR5244424/SRR5244424_2.fastq.gz
2022.EXT.1115.1348.021114	SRR8238989	SAMN02921926	seafood	97.75	37	0	Listeria_monocytogenes	42.605	93.299	18	3033821	440274	CC321	ftp.sra.ebi.ac.uk/vol1/fastq/SRR823/009/SRR8238989/SRR8238989_1.fastq.gz;ftp.sra.ebi.ac.uk/vol1/fastq/SRR823/009/SRR8238989/SRR8238989_2.fastq.gz
2022.EXT.1115.1348.021115	SRR5205362	SAMN03135510	fruit	98.37	37	0	Listeria_monocytogenes	42.53	89.685	30	3011155	498026	CC288	ftp.sra.ebi.ac.uk/vol1/fastq/SRR520/002/SRR5205362/SRR5205362_1.fastq.gz;ftp.sra.ebi.ac.uk/vol1/fastq/SRR520/002/SRR5205362/SRR5205362_2.fastq.gz
2022.EXT.1115.1348.021116	SRR7877407	SAMN10083733	vegetables	96.89	36	0	Listeria_monocytogenes	55.578	97.507	273	2797604	23302	none	ftp.sra.ebi.ac.uk/vol1/fastq/SRR787/007/SRR7877407/SRR7877407_1.fastq.gz;ftp.sra.ebi.ac.uk/vol1/fastq/SRR787/007/SRR7877407/SRR7877407_2.fastq.gz
2022.EXT.1115.1348.021117	SRR1770508	SAMN03287229	fruit	92.97	36	0	Listeria_monocytogenes	59.817	86.936	23	2951439	556445	CC1	ftp.sra.ebi.ac.uk/vol1/fastq/SRR177/008/SRR1770508/SRR1770508_1.fastq.gz;ftp.sra.ebi.ac.uk/vol1/fastq/SRR177/008/SRR1770508/SRR1770508_2.fastq.gz
2022.EXT.1115.1348.021119	SRR3345925	SAMN04600027	meat	94.87	34	1	Listeria_monocytogenes	39.901	90.496	37	3092087	480018	CC121	ftp.sra.ebi.ac.uk/vol1/fastq/SRR334/005/SRR3345925/SRR3345925_1.fastq.gz;ftp.sra.ebi.ac.uk/vol1/fastq/SRR334/005/SRR3345925/SRR3345925_2.fastq.gz
2022.EXT.1115.1348.02112	SRR2542468	SAMN03702786	fruit	99.07	37	0	Listeria_monocytogenes	45.454	92.545	81	2925856	98078	CC5	ftp.sra.ebi.ac.uk/vol1/fastq/SRR254/008/SRR2542468/SRR2542468_1.fastq.gz;ftp.sra.ebi.ac.uk/vol1/fastq/SRR254/008/SRR2542468/SRR2542468_2.fastq.gz
2022.EXT.1115.1348.021120	SRR13073986	SAMN16817753	meat	98.36	36	0	Listeria_monocytogenes	41.862	95.318	126	2924856	46634	CC8	ftp.sra.ebi.ac.uk/vol1/fastq/SRR130/086/SRR13073986/SRR13073986_1.fastq.gz;ftp.sra.ebi.ac.uk/vol1/fastq/SRR130/086/SRR13073986/SRR13073986_2.fastq.gz
2022.EXT.1115.1348.021121	SRR12522496	SAMN15913273	vegetables	98.45	35	1	Listeria_monocytogenes	48.988	94.875	20	2917413	541519	CC689	ftp.sra.ebi.ac.uk/vol1/fastq/SRR125/096/SRR12522496/SRR12522496_1.fastq.gz;ftp.sra.ebi.ac.uk/vol1/fastq/SRR125/096/SRR12522496/SRR12522496_2.fastq.gz
2022.EXT.1115.1348.021122	SRR3147179	SAMN04450325	leafy_greens	97.87	36	0	Listeria_monocytogenes	44.823	91.963	54	2905739	164498	CC183	ftp.sra.ebi.ac.uk/vol1/fastq/SRR314/009/SRR3147179/SRR3147179_1.fastq.gz;ftp.sra.ebi.ac.uk/vol1/fastq/SRR314/009/SRR3147179/SRR3147179_2.fastq.gz
2022.EXT.1115.1348.021123	SRR7786778	SAMN09953961	vegetables	97.31	36	0	Listeria_monocytogenes	56.41	91.115	271	2927201	26463	CC224	ftp.sra.ebi.ac.uk/vol1/fastq/SRR778/008/SRR7786778/SRR7786778_1.fastq.gz;ftp.sra.ebi.ac.uk/vol1/fastq/SRR778/008/SRR7786778/SRR7786778_2.fastq.gz
2022.EXT.1115.1348.021124	SRR7281424	SAMN02921899	seafood	99.03	37	0	Listeria_monocytogenes	55.581	95.578	15	2869719	433858	CC19	ftp.sra.ebi.ac.uk/vol1/fastq/SRR728/004/SRR7281424/SRR7281424_1.fastq.gz;ftp.sra.ebi.ac.uk/vol1/fastq/SRR728/004/SRR7281424/SRR7281424_2.fastq.gz
2022.EXT.1115.1348.021125	SRR4435447	SAMN05721610	leafy_greens	98.18	37	0	Listeria_monocytogenes	49.564	86.674	308	3028386	21984	CC5	ftp.sra.ebi.ac.uk/vol1/fastq/SRR443/007/SRR4435447/SRR4435447_1.fastq.gz;ftp.sra.ebi.ac.uk/vol1/fastq/SRR443/007/SRR4435447/SRR4435447_2.fastq.gz
2022.EXT.1115.1348.021126	SRR13333647	SAMN17188178	meat	97.15	36	1	Listeria_monocytogenes	35.473	91.823	211	3023727	31335	CC155	ftp.sra.ebi.ac.uk/vol1/fastq/SRR133/047/SRR13333647/SRR13333647_1.fastq.gz;ftp.sra.ebi.ac.uk/vol1/fastq/SRR133/047/SRR13333647/SRR13333647_2.fastq.gz
2022.EXT.1115.1348.021128	SRR13071193	SAMN16815322	meat	98.66	36	0	Listeria_monocytogenes	42.145	95.316	127	2924552	50813	CC8	ftp.sra.ebi.ac.uk/vol1/fastq/SRR130/093/SRR13071193/SRR13071193_1.fastq.gz;ftp.sra.ebi.ac.uk/vol1/fastq/SRR130/093/SRR13071193/SRR13071193_2.fastq.gz
2022.EXT.1115.1348.021129	SRR7822161	SAMN10026607	vegetables	95.3	34	2	Listeria_monocytogenes	54.754	94.43	18	2943327	512721	CC11	ftp.sra.ebi.ac.uk/vol1/fastq/SRR782/001/SRR7822161/SRR7822161_1.fastq.gz;ftp.sra.ebi.ac.uk/vol1/fastq/SRR782/001/SRR7822161/SRR7822161_2.fastq.gz
2022.EXT.1115.1348.02113	SRR5438749	SAMN02923320	seafood	99.56	38	0	Listeria_monocytogenes	53.549	87.208	25	3014487	321339	CC2	ftp.sra.ebi.ac.uk/vol1/fastq/SRR543/009/SRR5438749/SRR5438749_1.fastq.gz;ftp.sra.ebi.ac.uk/vol1/fastq/SRR543/009/SRR5438749/SRR5438749_2.fastq.gz
2022.EXT.1115.1348.021130	SRR2156520	SAMN02922005	seafood	98.91	37	1	Listeria_monocytogenes	49.477	93.417	16	2996045	544585	CC321	ftp.sra.ebi.ac.uk/vol1/fastq/SRR215/000/SRR2156520/SRR2156520_1.fastq.gz;ftp.sra.ebi.ac.uk/vol1/fastq/SRR215/000/SRR2156520/SRR2156520_2.fastq.gz
2022.EXT.1115.1348.021131	SRR6428554	SAMN06200231	seafood	99.49	38	0	Listeria_monocytogenes	56.61	95.689	22	2993591	477702	none	ftp.sra.ebi.ac.uk/vol1/fastq/SRR642/004/SRR6428554/SRR6428554_1.fastq.gz;ftp.sra.ebi.ac.uk/vol1/fastq/SRR642/004/SRR6428554/SRR6428554_2.fastq.gz
2022.EXT.1115.1348.021132	SRR1556976	SAMN02998027	dairy	99.43	37	0	Listeria_monocytogenes	47.471	87.463	19	3044813	457298	CC2	ftp.sra.ebi.ac.uk/vol1/fastq/SRR155/006/SRR1556976/SRR1556976_1.fastq.gz;ftp.sra.ebi.ac.uk/vol1/fastq/SRR155/006/SRR1556976/SRR1556976_2.fastq.gz
2022.EXT.1115.1348.021134	SRR10947407	SAMN13898673	meat	97.81	36	0	Listeria_monocytogenes	36.707	87.436	262	3165046	28841	CC5	ftp.sra.ebi.ac.uk/vol1/fastq/SRR109/007/SRR10947407/SRR10947407_1.fastq.gz;ftp.sra.ebi.ac.uk/vol1/fastq/SRR109/007/SRR10947407/SRR10947407_2.fastq.gz
2022.EXT.1115.1348.021135	SRR7282613	SAMN02921929	seafood	99.24	38	0	Listeria_monocytogenes	52.627	92.821	20	3034214	513891	CC321	ftp.sra.ebi.ac.uk/vol1/fastq/SRR728/003/SRR7282613/SRR7282613_1.fastq.gz;ftp.sra.ebi.ac.uk/vol1/fastq/SRR728/003/SRR7282613/SRR7282613_2.fastq.gz
2022.EXT.1115.1348.021136	SRR12522464	SAMN15913258	fruit	98.21	35	0	Listeria_monocytogenes	42.955	85.878	39	3107526	206430	CC2	ftp.sra.ebi.ac.uk/vol1/fastq/SRR125/064/SRR12522464/SRR12522464_1.fastq.gz;ftp.sra.ebi.ac.uk/vol1/fastq/SRR125/064/SRR12522464/SRR12522464_2.fastq.gz
2022.EXT.1115.1348.021137	SRR6436738	SAMN08274650	fruit	97.56	37	0	Listeria_monocytogenes	57.881	91.215	31	2925616	253785	ST581	ftp.sra.ebi.ac.uk/vol1/fastq/SRR643/008/SRR6436738/SRR6436738_1.fastq.gz;ftp.sra.ebi.ac.uk/vol1/fastq/SRR643/008/SRR6436738/SRR6436738_2.fastq.gz
2022.EXT.1115.1348.021139	SRR1536786	SAMN02912058	leafy_greens	99.23	37	0	Listeria_monocytogenes	43.451	93.405	21	2901440	493208	CC191	ftp.sra.ebi.ac.uk/vol1/fastq/SRR153/006/SRR1536786/SRR1536786_1.fastq.gz;ftp.sra.ebi.ac.uk/vol1/fastq/SRR153/006/SRR1536786/SRR1536786_2.fastq.gz
2022.EXT.1115.1348.02114	SRR14866055	SAMN19716581	leafy_greens	98.26	37	6	Listeria_monocytogenes	42.811	92.301	21	2890034	1475002	CC663	ftp.sra.ebi.ac.uk/vol1/fastq/SRR148/055/SRR14866055/SRR14866055_1.fastq.gz;ftp.sra.ebi.ac.uk/vol1/fastq/SRR148/055/SRR14866055/SRR14866055_2.fastq.gz
2022.EXT.1115.1348.021140	SRR1207479	SAMN02567794	fruit	99.3	38	0	Listeria_monocytogenes	51.99	90.019	23	2921844	338904	CC2	ftp.sra.ebi.ac.uk/vol1/fastq/SRR120/009/SRR1207479/SRR1207479_1.fastq.gz;ftp.sra.ebi.ac.uk/vol1/fastq/SRR120/009/SRR1207479/SRR1207479_2.fastq.gz
2022.EXT.1115.1348.021141	SRR2917166	SAMN03702235	vegetables	96.59	36	0	Listeria_monocytogenes	45.208	92.944	262	3059250	25844	CC9	ftp.sra.ebi.ac.uk/vol1/fastq/SRR291/006/SRR2917166/SRR2917166_1.fastq.gz;ftp.sra.ebi.ac.uk/vol1/fastq/SRR291/006/SRR2917166/SRR2917166_2.fastq.gz
2022.EXT.1115.1348.021142	SRR5488524	SAMN02923300	seafood	97.93	37	0	Listeria_monocytogenes	55.72	94.237	19	2960590	437787	CC7	ftp.sra.ebi.ac.uk/vol1/fastq/SRR548/004/SRR5488524/SRR5488524_1.fastq.gz;ftp.sra.ebi.ac.uk/vol1/fastq/SRR548/004/SRR5488524/SRR5488524_2.fastq.gz
2022.EXT.1115.1348.021143	SRR13080091	SAMN16826459	meat	97.65	36	1	Listeria_monocytogenes	38.195	93.121	115	2995646	60288	CC121	ftp.sra.ebi.ac.uk/vol1/fastq/SRR130/091/SRR13080091/SRR13080091_1.fastq.gz;ftp.sra.ebi.ac.uk/vol1/fastq/SRR130/091/SRR13080091/SRR13080091_2.fastq.gz
2022.EXT.1115.1348.021144	SRR3185636	SAMN04487242	poultry	98.98	37	0	Listeria_monocytogenes	40.899	93.939	20	2992780	508363	none	ftp.sra.ebi.ac.uk/vol1/fastq/SRR318/006/SRR3185636/SRR3185636_1.fastq.gz;ftp.sra.ebi.ac.uk/vol1/fastq/SRR318/006/SRR3185636/SRR3185636_2.fastq.gz
2022.EXT.1115.1348.021145	SRR3219270	SAMN04487283	poultry	98.37	37	0	Listeria_monocytogenes	44.527	89.944	39	3035560	346521	CC489	ftp.sra.ebi.ac.uk/vol1/fastq/SRR321/000/SRR3219270/SRR3219270_1.fastq.gz;ftp.sra.ebi.ac.uk/vol1/fastq/SRR321/000/SRR3219270/SRR3219270_2.fastq.gz
2022.EXT.1115.1348.021147	SRR1763811	SAMN03278637	fruit	95.81	36	0	Listeria_monocytogenes	48.95	87.501	27	2951897	556445	CC1	ftp.sra.ebi.ac.uk/vol1/fastq/SRR176/001/SRR1763811/SRR1763811_1.fastq.gz;ftp.sra.ebi.ac.uk/vol1/fastq/SRR176/001/SRR1763811/SRR1763811_2.fastq.gz
2022.EXT.1115.1348.021148	SRR2533765	SAMN03736729	seafood	98.2	37	0	Listeria_monocytogenes	40.804	90.743	22	3057731	465602	CC121	ftp.sra.ebi.ac.uk/vol1/fastq/SRR253/005/SRR2533765/SRR2533765_1.fastq.gz;ftp.sra.ebi.ac.uk/vol1/fastq/SRR253/005/SRR2533765/SRR2533765_2.fastq.gz
2022.EXT.1115.1348.02115	SRR3115257	SAMN04386791	dairy	96.41	36	0	Listeria_monocytogenes	46.472	88.386	38	3139429	262966	CC204	ftp.sra.ebi.ac.uk/vol1/fastq/SRR311/007/SRR3115257/SRR3115257_1.fastq.gz;ftp.sra.ebi.ac.uk/vol1/fastq/SRR311/007/SRR3115257/SRR3115257_2.fastq.gz
2022.EXT.1115.1348.021150	SRR12341216	SAMN15638749	meat	99.39	38	0	Listeria_monocytogenes	40.611	92.242	33	3100001	532328	CC9	ftp.sra.ebi.ac.uk/vol1/fastq/SRR123/016/SRR12341216/SRR12341216_1.fastq.gz;ftp.sra.ebi.ac.uk/vol1/fastq/SRR123/016/SRR12341216/SRR12341216_2.fastq.gz
2022.EXT.1115.1348.021151	SRR1636540	SAMN03140286	seafood	99.35	37	0	Listeria_monocytogenes	48.174	92.586	30	2953083	420833	CC193	ftp.sra.ebi.ac.uk/vol1/fastq/SRR163/000/SRR1636540/SRR1636540_1.fastq.gz;ftp.sra.ebi.ac.uk/vol1/fastq/SRR163/000/SRR1636540/SRR1636540_2.fastq.gz
2022.EXT.1115.1348.021152	SRR3173682	SAMN04146133	seafood	98.87	37	0	Listeria_monocytogenes	42.455	90.784	19	3057268	466384	CC121	ftp.sra.ebi.ac.uk/vol1/fastq/SRR317/002/SRR3173682/SRR3173682_1.fastq.gz;ftp.sra.ebi.ac.uk/vol1/fastq/SRR317/002/SRR3173682/SRR3173682_2.fastq.gz
2022.EXT.1115.1348.021153	SRR1973673	SAMN03285134	fruit	97.94	37	1	Listeria_monocytogenes	37.48	96.077	35	2999729	641147	CC9	ftp.sra.ebi.ac.uk/vol1/fastq/SRR197/003/SRR1973673/SRR1973673_1.fastq.gz;ftp.sra.ebi.ac.uk/vol1/fastq/SRR197/003/SRR1973673/SRR1973673_2.fastq.gz
2022.EXT.1115.1348.021154	SRR17078057	SAMN23523468	leafy_greens	99.4	37	0	Listeria_monocytogenes	46.177	90.619	11	2855635	1441479	ST1050	ftp.sra.ebi.ac.uk/vol1/fastq/SRR170/057/SRR17078057/SRR17078057_1.fastq.gz;ftp.sra.ebi.ac.uk/vol1/fastq/SRR170/057/SRR17078057/SRR17078057_2.fastq.gz
2022.EXT.1115.1348.021156	SRR3634482	SAMN05179362	poultry	98.85	36	1	Listeria_monocytogenes	41.715	88.903	22	3004589	514994	CC6	ftp.sra.ebi.ac.uk/vol1/fastq/SRR363/002/SRR3634482/SRR3634482_1.fastq.gz;ftp.sra.ebi.ac.uk/vol1/fastq/SRR363/002/SRR3634482/SRR3634482_2.fastq.gz
2022.EXT.1115.1348.021157	SRR3294939	SAMN04487279	poultry	98.74	37	0	Listeria_monocytogenes	44.464	96.137	18	2893799	1479162	CC403	ftp.sra.ebi.ac.uk/vol1/fastq/SRR329/009/SRR3294939/SRR3294939_1.fastq.gz;ftp.sra.ebi.ac.uk/vol1/fastq/SRR329/009/SRR3294939/SRR3294939_2.fastq.gz
2022.EXT.1115.1348.021158	SRR5319536	SAMN02887167	fruit	98.74	37	0	Listeria_monocytogenes	40.895	96.419	16	2878862	1472370	CC14	ftp.sra.ebi.ac.uk/vol1/fastq/SRR531/006/SRR5319536/SRR5319536_1.fastq.gz;ftp.sra.ebi.ac.uk/vol1/fastq/SRR531/006/SRR5319536/SRR5319536_2.fastq.gz
2022.EXT.1115.1348.021159	SRR8833908	SAMN11310118	meat	97.71	37	0	Listeria_monocytogenes	36.76	91.732	98	3024811	76238	CC3	ftp.sra.ebi.ac.uk/vol1/fastq/SRR883/008/SRR8833908/SRR8833908_1.fastq.gz;ftp.sra.ebi.ac.uk/vol1/fastq/SRR883/008/SRR8833908/SRR8833908_2.fastq.gz
2022.EXT.1115.1348.02116	SRR12377580	SAMN15717907	fruit	98.98	36	0	Listeria_monocytogenes	43.825	94.589	175	2890995	33061	none	ftp.sra.ebi.ac.uk/vol1/fastq/SRR123/080/SRR12377580/SRR12377580_1.fastq.gz;ftp.sra.ebi.ac.uk/vol1/fastq/SRR123/080/SRR12377580/SRR12377580_2.fastq.gz
2022.EXT.1115.1348.021161	SRR10293903	SAMN13059120	seafood	97.14	36	2	Listeria_monocytogenes	55.586	94.809	17	2923150	579955	CC8	ftp.sra.ebi.ac.uk/vol1/fastq/SRR102/003/SRR10293903/SRR10293903_1.fastq.gz;ftp.sra.ebi.ac.uk/vol1/fastq/SRR102/003/SRR10293903/SRR10293903_2.fastq.gz
2022.EXT.1115.1348.021162	SRR1514752	SAMN02902857	fruit	99.21	37	1	Listeria_monocytogenes	48.866	93.647	23	2898435	510384	CC392	ftp.sra.ebi.ac.uk/vol1/fastq/SRR151/002/SRR1514752/SRR1514752_1.fastq.gz;ftp.sra.ebi.ac.uk/vol1/fastq/SRR151/002/SRR1514752/SRR1514752_2.fastq.gz
2022.EXT.1115.1348.021163	SRR1201323	SAMN02677689	vegetables	96.52	36	1	Listeria_monocytogenes	47.843	90.55	36	3013435	340890	CC5	ftp.sra.ebi.ac.uk/vol1/fastq/SRR120/003/SRR1201323/SRR1201323_1.fastq.gz;ftp.sra.ebi.ac.uk/vol1/fastq/SRR120/003/SRR1201323/SRR1201323_2.fastq.gz
2022.EXT.1115.1348.021164	SRR13071927	SAMN16816091	meat	98.14	36	0	Listeria_monocytogenes	42.094	93.493	159	3066065	32326	CC9	ftp.sra.ebi.ac.uk/vol1/fastq/SRR130/027/SRR13071927/SRR13071927_1.fastq.gz;ftp.sra.ebi.ac.uk/vol1/fastq/SRR130/027/SRR13071927/SRR13071927_2.fastq.gz
2022.EXT.1115.1348.021165	SRR13073630	SAMN16817003	poultry	98.18	36	0	Listeria_monocytogenes	39.981	93.98	213	2883985	30695	CC4	ftp.sra.ebi.ac.uk/vol1/fastq/SRR130/030/SRR13073630/SRR13073630_1.fastq.gz;ftp.sra.ebi.ac.uk/vol1/fastq/SRR130/030/SRR13073630/SRR13073630_2.fastq.gz
2022.EXT.1115.1348.021166	SRR6325458	SAMN08097731	leafy_greens	99.2	37	1	Listeria_monocytogenes	51.168	96.588	16	2871402	434616	CC573	ftp.sra.ebi.ac.uk/vol1/fastq/SRR632/008/SRR6325458/SRR6325458_1.fastq.gz;ftp.sra.ebi.ac.uk/vol1/fastq/SRR632/008/SRR6325458/SRR6325458_2.fastq.gz
2022.EXT.1115.1348.021168	SRR1553826	SAMN02990454	fruit	98.16	37	0	Listeria_monocytogenes	41.483	91.659	25	2910920	255029	CC183	ftp.sra.ebi.ac.uk/vol1/fastq/SRR155/006/SRR1553826/SRR1553826_1.fastq.gz;ftp.sra.ebi.ac.uk/vol1/fastq/SRR155/006/SRR1553826/SRR1553826_2.fastq.gz
2022.EXT.1115.1348.021169	SRR12522505	SAMN15913265	fruit	98.2	35	0	Listeria_monocytogenes	43.317	89.554	24	3046432	225954	CC5	ftp.sra.ebi.ac.uk/vol1/fastq/SRR125/005/SRR12522505/SRR12522505_1.fastq.gz;ftp.sra.ebi.ac.uk/vol1/fastq/SRR125/005/SRR12522505/SRR12522505_2.fastq.gz
2022.EXT.1115.1348.02117	SRR6374039	SAMN08163922	leafy_greens	98.37	37	0	Listeria_monocytogenes	50.292	90.24	58	2888618	111800	CC554	ftp.sra.ebi.ac.uk/vol1/fastq/SRR637/009/SRR6374039/SRR6374039_1.fastq.gz;ftp.sra.ebi.ac.uk/vol1/fastq/SRR637/009/SRR6374039/SRR6374039_2.fastq.gz
2022.EXT.1115.1348.021170	SRR3438056	SAMN04884979	dairy	98.66	37	0	Listeria_monocytogenes	49.128	89.677	33	3023746	296863	CC489	ftp.sra.ebi.ac.uk/vol1/fastq/SRR343/006/SRR3438056/SRR3438056_1.fastq.gz;ftp.sra.ebi.ac.uk/vol1/fastq/SRR343/006/SRR3438056/SRR3438056_2.fastq.gz
2022.EXT.1115.1348.021171	SRR1765789	SAMN03287037	fruit	99.43	38	0	Listeria_monocytogenes	39.738	90.556	18	2951933	556813	CC1	ftp.sra.ebi.ac.uk/vol1/fastq/SRR176/009/SRR1765789/SRR1765789_1.fastq.gz;ftp.sra.ebi.ac.uk/vol1/fastq/SRR176/009/SRR1765789/SRR1765789_2.fastq.gz
2022.EXT.1115.1348.021173	SRR10060406	SAMN12684842	dairy	97.52	37	0	Listeria_monocytogenes	45.055	92.051	198	2907799	36034	CC379	ftp.sra.ebi.ac.uk/vol1/fastq/SRR100/006/SRR10060406/SRR10060406_1.fastq.gz;ftp.sra.ebi.ac.uk/vol1/fastq/SRR100/006/SRR10060406/SRR10060406_2.fastq.gz
2022.EXT.1115.1348.021175	SRR1535716	SAMN02924075	fruit	98.16	37	0	Listeria_monocytogenes	46.344	92.056	18	2929081	507083	CC59	ftp.sra.ebi.ac.uk/vol1/fastq/SRR153/006/SRR1535716/SRR1535716_1.fastq.gz;ftp.sra.ebi.ac.uk/vol1/fastq/SRR153/006/SRR1535716/SRR1535716_2.fastq.gz
2022.EXT.1115.1348.021176	SRR13070952	SAMN16814349	meat	98.66	36	0	Listeria_monocytogenes	42.67	92.482	140	3011572	43178	CC8	ftp.sra.ebi.ac.uk/vol1/fastq/SRR130/052/SRR13070952/SRR13070952_1.fastq.gz;ftp.sra.ebi.ac.uk/vol1/fastq/SRR130/052/SRR13070952/SRR13070952_2.fastq.gz
2022.EXT.1115.1348.021177	SRR13075276	SAMN16822405	meat	98.47	36	2	Listeria_monocytogenes	40.784	95.189	134	3001553	41824	CC9	ftp.sra.ebi.ac.uk/vol1/fastq/SRR130/076/SRR13075276/SRR13075276_1.fastq.gz;ftp.sra.ebi.ac.uk/vol1/fastq/SRR130/076/SRR13075276/SRR13075276_2.fastq.gz
2022.EXT.1115.1348.021178	SRR2544797	SAMN03702800	fruit	99.11	37	0	Listeria_monocytogenes	42.051	91.244	33	2981084	345867	CC392	ftp.sra.ebi.ac.uk/vol1/fastq/SRR254/007/SRR2544797/SRR2544797_1.fastq.gz;ftp.sra.ebi.ac.uk/vol1/fastq/SRR254/007/SRR2544797/SRR2544797_2.fastq.gz
2022.EXT.1115.1348.021179	SRR8175772	SAMN10393070	leafy_greens	97.37	37	0	Listeria_monocytogenes	44.354	97.001	13	2871170	1489223	CC573	ftp.sra.ebi.ac.uk/vol1/fastq/SRR817/002/SRR8175772/SRR8175772_1.fastq.gz;ftp.sra.ebi.ac.uk/vol1/fastq/SRR817/002/SRR8175772/SRR8175772_2.fastq.gz
2022.EXT.1115.1348.02118	SRR18061728	SAMN26027220	dairy	98.93	37	0	Listeria_monocytogenes	43.219	93.028	67	2939900	169316	CC5	ftp.sra.ebi.ac.uk/vol1/fastq/SRR180/028/SRR18061728/SRR18061728_1.fastq.gz;ftp.sra.ebi.ac.uk/vol1/fastq/SRR180/028/SRR18061728/SRR18061728_2.fastq.gz
2022.EXT.1115.1348.021180	SRR5342839	SAMN02923527	dairy	99.09	37	1	Listeria_monocytogenes	58.915	89.425	40	3101635	431914	CC31	ftp.sra.ebi.ac.uk/vol1/fastq/SRR534/009/SRR5342839/SRR5342839_1.fastq.gz;ftp.sra.ebi.ac.uk/vol1/fastq/SRR534/009/SRR5342839/SRR5342839_2.fastq.gz
2022.EXT.1115.1348.021182	SRR2482355	SAMN03462161	fruit	98.84	37	0	Listeria_monocytogenes	44.008	92.536	106	2919008	61367	CC183	ftp.sra.ebi.ac.uk/vol1/fastq/SRR248/005/SRR2482355/SRR2482355_1.fastq.gz;ftp.sra.ebi.ac.uk/vol1/fastq/SRR248/005/SRR2482355/SRR2482355_2.fastq.gz
2022.EXT.1115.1348.021183	SRR3489799	SAMN04575407	dairy	98.55	37	0	Listeria_monocytogenes	52.872	94.807	28	2945812	418829	CC193	ftp.sra.ebi.ac.uk/vol1/fastq/SRR348/009/SRR3489799/SRR3489799_1.fastq.gz;ftp.sra.ebi.ac.uk/vol1/fastq/SRR348/009/SRR3489799/SRR3489799_2.fastq.gz
2022.EXT.1115.1348.021184	SRR2534249	SAMN02937504	seafood	99.37	38	0	Listeria_monocytogenes	47.147	95.653	59	2963587	90645	none	ftp.sra.ebi.ac.uk/vol1/fastq/SRR253/009/SRR2534249/SRR2534249_1.fastq.gz;ftp.sra.ebi.ac.uk/vol1/fastq/SRR253/009/SRR2534249/SRR2534249_2.fastq.gz
2022.EXT.1115.1348.021185	SRR1104732	SAMN02570799	fruit	98.23	37	1	Listeria_monocytogenes	62.286	94.443	31	2926482	442598	CC787	ftp.sra.ebi.ac.uk/vol1/fastq/SRR110/002/SRR1104732/SRR1104732_1.fastq.gz;ftp.sra.ebi.ac.uk/vol1/fastq/SRR110/002/SRR1104732/SRR1104732_2.fastq.gz
2022.EXT.1115.1348.021186	SRR3215331	SAMN04539449	dairy	98.55	37	0	Listeria_monocytogenes	51.592	89.198	29	3037425	493138	CC191	ftp.sra.ebi.ac.uk/vol1/fastq/SRR321/001/SRR3215331/SRR3215331_1.fastq.gz;ftp.sra.ebi.ac.uk/vol1/fastq/SRR321/001/SRR3215331/SRR3215331_2.fastq.gz
2022.EXT.1115.1348.021187	SRR2585424	SAMN02937514	dairy	93.42	35	0	Listeria_monocytogenes	56.756	86.772	44	3004249	153213	CC101	ftp.sra.ebi.ac.uk/vol1/fastq/SRR258/004/SRR2585424/SRR2585424_1.fastq.gz;ftp.sra.ebi.ac.uk/vol1/fastq/SRR258/004/SRR2585424/SRR2585424_2.fastq.gz
2022.EXT.1115.1348.021188	SRR12522501	SAMN15913269	vegetables	98.26	35	0	Listeria_monocytogenes	42.028	91.756	82	2924941	209390	CC4	ftp.sra.ebi.ac.uk/vol1/fastq/SRR125/001/SRR12522501/SRR12522501_1.fastq.gz;ftp.sra.ebi.ac.uk/vol1/fastq/SRR125/001/SRR12522501/SRR12522501_2.fastq.gz
2022.EXT.1115.1348.021189	SRR10947528	SAMN13898671	meat	98.06	36	1	Listeria_monocytogenes	42.133	92.471	208	2964667	31489	none	ftp.sra.ebi.ac.uk/vol1/fastq/SRR109/028/SRR10947528/SRR10947528_1.fastq.gz;ftp.sra.ebi.ac.uk/vol1/fastq/SRR109/028/SRR10947528/SRR10947528_2.fastq.gz
2022.EXT.1115.1348.02119	SRR15164324	SAMN20248554	vegetables	93.24	33	1	Listeria_monocytogenes	41.921	98.152	212	2825247	24821	CC11	ftp.sra.ebi.ac.uk/vol1/fastq/SRR151/024/SRR15164324/SRR15164324_1.fastq.gz;ftp.sra.ebi.ac.uk/vol1/fastq/SRR151/024/SRR15164324/SRR15164324_2.fastq.gz
2022.EXT.1115.1348.021190	SRR3191426	SAMN04506958	dairy	98.3	37	0	Listeria_monocytogenes	56.679	90.083	32	2929122	500217	CC217	ftp.sra.ebi.ac.uk/vol1/fastq/SRR319/006/SRR3191426/SRR3191426_1.fastq.gz;ftp.sra.ebi.ac.uk/vol1/fastq/SRR319/006/SRR3191426/SRR3191426_2.fastq.gz
2022.EXT.1115.1348.021191	SRR5244573	SAMN03135506	fruit	98.75	37	0	Listeria_monocytogenes	45.775	94.811	15	2906530	429530	CC412	ftp.sra.ebi.ac.uk/vol1/fastq/SRR524/003/SRR5244573/SRR5244573_1.fastq.gz;ftp.sra.ebi.ac.uk/vol1/fastq/SRR524/003/SRR5244573/SRR5244573_2.fastq.gz
2022.EXT.1115.1348.021192	SRR3474597	SAMN04914048	seafood	98.16	36	1	Listeria_monocytogenes	50.304	89.5	45	3029765	256066	CC288	ftp.sra.ebi.ac.uk/vol1/fastq/SRR347/007/SRR3474597/SRR3474597_1.fastq.gz;ftp.sra.ebi.ac.uk/vol1/fastq/SRR347/007/SRR3474597/SRR3474597_2.fastq.gz
2022.EXT.1115.1348.021193	SRR5969808	SAMN07340518	seafood	99.46	37	0	Listeria_monocytogenes	52.368	94.498	13	2924524	1477768	CC199	ftp.sra.ebi.ac.uk/vol1/fastq/SRR596/008/SRR5969808/SRR5969808_1.fastq.gz;ftp.sra.ebi.ac.uk/vol1/fastq/SRR596/008/SRR5969808/SRR5969808_2.fastq.gz
2022.EXT.1115.1348.021194	SRR2053316	SAMN03703780	dairy	98.56	35	4	Listeria_monocytogenes	48.708	92.656	31	2923502	339807	CC5	ftp.sra.ebi.ac.uk/vol1/fastq/SRR205/006/SRR2053316/SRR2053316_1.fastq.gz;ftp.sra.ebi.ac.uk/vol1/fastq/SRR205/006/SRR2053316/SRR2053316_2.fastq.gz
2022.EXT.1115.1348.021196	SRR13070912	SAMN16814156	meat	98.25	36	2	Listeria_monocytogenes	39.033	93.152	121	3015023	53933	CC8	ftp.sra.ebi.ac.uk/vol1/fastq/SRR130/012/SRR13070912/SRR13070912_1.fastq.gz;ftp.sra.ebi.ac.uk/vol1/fastq/SRR130/012/SRR13070912/SRR13070912_2.fastq.gz
2022.EXT.1115.1348.021198	SRR1553850	SAMN02990449	fruit	98.88	37	0	Listeria_monocytogenes	48.75	87.337	92	3141781	480345	CC5	ftp.sra.ebi.ac.uk/vol1/fastq/SRR155/000/SRR1553850/SRR1553850_1.fastq.gz;ftp.sra.ebi.ac.uk/vol1/fastq/SRR155/000/SRR1553850/SRR1553850_2.fastq.gz
2022.EXT.1115.1348.021199	SRR2924586	SAMN03285250	vegetables	98.13	36	0	Listeria_monocytogenes	50.516	93.801	30	3041833	511554	CC9	ftp.sra.ebi.ac.uk/vol1/fastq/SRR292/006/SRR2924586/SRR2924586_1.fastq.gz;ftp.sra.ebi.ac.uk/vol1/fastq/SRR292/006/SRR2924586/SRR2924586_2.fastq.gz
2022.EXT.1115.1348.0212	SRR1763840	SAMN02850684	vegetables	99.48	38	0	Listeria_monocytogenes	45.729	96.43	18	2935910	438883	CC7	ftp.sra.ebi.ac.uk/vol1/fastq/SRR176/000/SRR1763840/SRR1763840_1.fastq.gz;ftp.sra.ebi.ac.uk/vol1/fastq/SRR176/000/SRR1763840/SRR1763840_2.fastq.gz
2022.EXT.1115.1348.02120	SRR3457763	SAMN04893495	seafood	94.87	34	3	Listeria_monocytogenes	51.962	85.189	36	3029747	288652	CC288	ftp.sra.ebi.ac.uk/vol1/fastq/SRR345/003/SRR3457763/SRR3457763_1.fastq.gz;ftp.sra.ebi.ac.uk/vol1/fastq/SRR345/003/SRR3457763/SRR3457763_2.fastq.gz
2022.EXT.1115.1348.021200	SRR1908936	SAMN02937468	fruit	95.53	36	0	Listeria_monocytogenes	59.499	91.498	29	2901729	348086	CC5	ftp.sra.ebi.ac.uk/vol1/fastq/SRR190/006/SRR1908936/SRR1908936_1.fastq.gz;ftp.sra.ebi.ac.uk/vol1/fastq/SRR190/006/SRR1908936/SRR1908936_2.fastq.gz
2022.EXT.1115.1348.021201	SRR12200291	SAMN15508315	poultry	98.8	36	0	Listeria_monocytogenes	44.258	92.209	114	3066687	73974	CC121	ftp.sra.ebi.ac.uk/vol1/fastq/SRR122/091/SRR12200291/SRR12200291_1.fastq.gz;ftp.sra.ebi.ac.uk/vol1/fastq/SRR122/091/SRR12200291/SRR12200291_2.fastq.gz
2022.EXT.1115.1348.02121	SRR4875378	SAMN05900843	poultry	97.41	37	0	Listeria_monocytogenes	49.344	92.579	14	2994843	1498372	none	ftp.sra.ebi.ac.uk/vol1/fastq/SRR487/008/SRR4875378/SRR4875378_1.fastq.gz;ftp.sra.ebi.ac.uk/vol1/fastq/SRR487/008/SRR4875378/SRR4875378_2.fastq.gz
2022.EXT.1115.1348.02122	SRR3509939	SAMN04575425	dairy	98.82	37	0	Listeria_monocytogenes	44.276	94.297	19	2993032	444747	CC90	ftp.sra.ebi.ac.uk/vol1/fastq/SRR350/009/SRR3509939/SRR3509939_1.fastq.gz;ftp.sra.ebi.ac.uk/vol1/fastq/SRR350/009/SRR3509939/SRR3509939_2.fastq.gz
2022.EXT.1115.1348.02124	SRR13070123	SAMN16812873	poultry	97.89	36	0	Listeria_monocytogenes	40.644	93.711	136	2877731	46987	none	ftp.sra.ebi.ac.uk/vol1/fastq/SRR130/023/SRR13070123/SRR13070123_1.fastq.gz;ftp.sra.ebi.ac.uk/vol1/fastq/SRR130/023/SRR13070123/SRR13070123_2.fastq.gz
2022.EXT.1115.1348.02125	SRR16506802	SAMN21582205	leafy_greens	98.96	37	4	Listeria_monocytogenes	46.977	93.543	20	2993577	437763	CC7	ftp.sra.ebi.ac.uk/vol1/fastq/SRR165/002/SRR16506802/SRR16506802_1.fastq.gz;ftp.sra.ebi.ac.uk/vol1/fastq/SRR165/002/SRR16506802/SRR16506802_2.fastq.gz
2022.EXT.1115.1348.02128	SRR2890155	SAMN04146121	seafood	98.9	37	0	Listeria_monocytogenes	41.301	94.366	21	2936959	462485	CC121	ftp.sra.ebi.ac.uk/vol1/fastq/SRR289/005/SRR2890155/SRR2890155_1.fastq.gz;ftp.sra.ebi.ac.uk/vol1/fastq/SRR289/005/SRR2890155/SRR2890155_2.fastq.gz
2022.EXT.1115.1348.02129	SRR1553784	SAMN02991391	fruit	96.94	37	0	Listeria_monocytogenes	44.564	88.455	83	3103566	480231	CC5	ftp.sra.ebi.ac.uk/vol1/fastq/SRR155/004/SRR1553784/SRR1553784_1.fastq.gz;ftp.sra.ebi.ac.uk/vol1/fastq/SRR155/004/SRR1553784/SRR1553784_2.fastq.gz
2022.EXT.1115.1348.0213	SRR16480294	SAMN22401822	fruit	99.2	37	0	Listeria_monocytogenes	56.81	92.324	20	3103202	437768	CC204	ftp.sra.ebi.ac.uk/vol1/fastq/SRR164/094/SRR16480294/SRR16480294_1.fastq.gz;ftp.sra.ebi.ac.uk/vol1/fastq/SRR164/094/SRR16480294/SRR16480294_2.fastq.gz
2022.EXT.1115.1348.02130	SRR13333707	SAMN17188240	meat	98.85	37	0	Listeria_monocytogenes	39.348	93.642	131	3044124	51554	CC9	ftp.sra.ebi.ac.uk/vol1/fastq/SRR133/007/SRR13333707/SRR13333707_1.fastq.gz;ftp.sra.ebi.ac.uk/vol1/fastq/SRR133/007/SRR13333707/SRR13333707_2.fastq.gz
2022.EXT.1115.1348.02131	SRR6436741	SAMN02921338	vegetables	97.77	37	0	Listeria_monocytogenes	55.012	94.905	21	2921019	444769	CC7	ftp.sra.ebi.ac.uk/vol1/fastq/SRR643/001/SRR6436741/SRR6436741_1.fastq.gz;ftp.sra.ebi.ac.uk/vol1/fastq/SRR643/001/SRR6436741/SRR6436741_2.fastq.gz
2022.EXT.1115.1348.02132	SRR12575545	SAMN15970338	vegetables	98.28	35	0	Listeria_monocytogenes	49.306	95.329	18	2916715	513065	none	ftp.sra.ebi.ac.uk/vol1/fastq/SRR125/045/SRR12575545/SRR12575545_1.fastq.gz;ftp.sra.ebi.ac.uk/vol1/fastq/SRR125/045/SRR12575545/SRR12575545_2.fastq.gz
2022.EXT.1115.1348.02133	SRR13070960	SAMN16814357	meat	97.93	36	1	Listeria_monocytogenes	36.968	95.042	151	2991106	52028	CC9	ftp.sra.ebi.ac.uk/vol1/fastq/SRR130/060/SRR13070960/SRR13070960_1.fastq.gz;ftp.sra.ebi.ac.uk/vol1/fastq/SRR130/060/SRR13070960/SRR13070960_2.fastq.gz
2022.EXT.1115.1348.02134	SRR6321790	SAMN02922901	dairy	99.43	37	0	Listeria_monocytogenes	49.668	88.868	23	2975829	515238	CC6	ftp.sra.ebi.ac.uk/vol1/fastq/SRR632/000/SRR6321790/SRR6321790_1.fastq.gz;ftp.sra.ebi.ac.uk/vol1/fastq/SRR632/000/SRR6321790/SRR6321790_2.fastq.gz
2022.EXT.1115.1348.02135	SRR3181838	SAMN02922151	dairy	98.8	37	1	Listeria_monocytogenes	52.614	91.052	30	2891363	328084	CC554	ftp.sra.ebi.ac.uk/vol1/fastq/SRR318/008/SRR3181838/SRR3181838_1.fastq.gz;ftp.sra.ebi.ac.uk/vol1/fastq/SRR318/008/SRR3181838/SRR3181838_2.fastq.gz
2022.EXT.1115.1348.02137	SRR9003230	SAMN06242522	dairy	99.12	36	0	Listeria_monocytogenes	63.928	90.514	41	2993252	348379	CC5	ftp.sra.ebi.ac.uk/vol1/fastq/SRR900/000/SRR9003230/SRR9003230_1.fastq.gz;ftp.sra.ebi.ac.uk/vol1/fastq/SRR900/000/SRR9003230/SRR9003230_2.fastq.gz
2022.EXT.1115.1348.02138	SRR1805418	SAMN03277808	poultry	98.92	37	0	Listeria_monocytogenes	42.668	88.259	20	2842878	1449484	ST1213	ftp.sra.ebi.ac.uk/vol1/fastq/SRR180/008/SRR1805418/SRR1805418_1.fastq.gz;ftp.sra.ebi.ac.uk/vol1/fastq/SRR180/008/SRR1805418/SRR1805418_2.fastq.gz
2022.EXT.1115.1348.02139	SRR1908993	SAMN02937457	fruit	98.37	37	1	Listeria_monocytogenes	54.216	92.584	20	2902208	348378	CC5	ftp.sra.ebi.ac.uk/vol1/fastq/SRR190/003/SRR1908993/SRR1908993_1.fastq.gz;ftp.sra.ebi.ac.uk/vol1/fastq/SRR190/003/SRR1908993/SRR1908993_2.fastq.gz
2022.EXT.1115.1348.02140	SRR10484657	SAMN13286391	dairy	95.75	36	0	Listeria_monocytogenes	43.351	91.265	15	2878833	1470751	CC1	ftp.sra.ebi.ac.uk/vol1/fastq/SRR104/057/SRR10484657/SRR10484657_1.fastq.gz;ftp.sra.ebi.ac.uk/vol1/fastq/SRR104/057/SRR10484657/SRR10484657_2.fastq.gz
2022.EXT.1115.1348.02141	SRR10947483	SAMN13898640	meat	98.23	36	0	Listeria_monocytogenes	41.605	90.187	297	3005165	19979	CC2	ftp.sra.ebi.ac.uk/vol1/fastq/SRR109/083/SRR10947483/SRR10947483_1.fastq.gz;ftp.sra.ebi.ac.uk/vol1/fastq/SRR109/083/SRR10947483/SRR10947483_2.fastq.gz
2022.EXT.1115.1348.02142	SRR1910311	SAMN02937447	fruit	96.52	36	0	Listeria_monocytogenes	57.127	92.045	78	2908200	72662	CC5	ftp.sra.ebi.ac.uk/vol1/fastq/SRR191/001/SRR1910311/SRR1910311_1.fastq.gz;ftp.sra.ebi.ac.uk/vol1/fastq/SRR191/001/SRR1910311/SRR1910311_2.fastq.gz
2022.EXT.1115.1348.02143	SRR5945726	SAMN07520051	fruit	99.04	37	0	Listeria_monocytogenes	48.468	92.123	36	2940771	248538	CC392	ftp.sra.ebi.ac.uk/vol1/fastq/SRR594/006/SRR5945726/SRR5945726_1.fastq.gz;ftp.sra.ebi.ac.uk/vol1/fastq/SRR594/006/SRR5945726/SRR5945726_2.fastq.gz
2022.EXT.1115.1348.02144	SRR1481637	SAMN02769709	dairy	99.25	37	0	Listeria_monocytogenes	44.25	95.203	22	2917416	447586	CC37	ftp.sra.ebi.ac.uk/vol1/fastq/SRR148/007/SRR1481637/SRR1481637_1.fastq.gz;ftp.sra.ebi.ac.uk/vol1/fastq/SRR148/007/SRR1481637/SRR1481637_2.fastq.gz
2022.EXT.1115.1348.02145	SRR3173671	SAMN04146115	seafood	98.87	37	0	Listeria_monocytogenes	41.941	94.219	19	2936254	541133	CC121	ftp.sra.ebi.ac.uk/vol1/fastq/SRR317/001/SRR3173671/SRR3173671_1.fastq.gz;ftp.sra.ebi.ac.uk/vol1/fastq/SRR317/001/SRR3173671/SRR3173671_2.fastq.gz
2022.EXT.1115.1348.02146	SRR3489874	SAMN04916641	vegetables	98.45	35	2	Listeria_monocytogenes	52.551	93.33	36	3043492	430384	CC9	ftp.sra.ebi.ac.uk/vol1/fastq/SRR348/004/SRR3489874/SRR3489874_1.fastq.gz;ftp.sra.ebi.ac.uk/vol1/fastq/SRR348/004/SRR3489874/SRR3489874_2.fastq.gz
2022.EXT.1115.1348.02147	SRR3660125	SAMN05233165	seafood	94.3	35	0	Listeria_monocytogenes	50.202	94.017	19	2952497	438154	CC321	ftp.sra.ebi.ac.uk/vol1/fastq/SRR366/005/SRR3660125/SRR3660125_1.fastq.gz;ftp.sra.ebi.ac.uk/vol1/fastq/SRR366/005/SRR3660125/SRR3660125_2.fastq.gz
2022.EXT.1115.1348.02148	SRR1688449	SAMN03198663	seafood	97.98	37	0	Listeria_monocytogenes	41.745	90.629	40	3093620	481883	CC121	ftp.sra.ebi.ac.uk/vol1/fastq/SRR168/009/SRR1688449/SRR1688449_1.fastq.gz;ftp.sra.ebi.ac.uk/vol1/fastq/SRR168/009/SRR1688449/SRR1688449_2.fastq.gz
2022.EXT.1115.1348.02149	SRR13080134	SAMN16826478	poultry	98.17	36	1	Listeria_monocytogenes	39.713	92.902	151	2998536	43178	CC8	ftp.sra.ebi.ac.uk/vol1/fastq/SRR130/034/SRR13080134/SRR13080134_1.fastq.gz;ftp.sra.ebi.ac.uk/vol1/fastq/SRR130/034/SRR13080134/SRR13080134_2.fastq.gz
2022.EXT.1115.1348.0215	SRR2728258	SAMN02709407	fruit	96.09	36	0	Listeria_monocytogenes	47.012	85.475	20	2928774	1489036	ST1131	ftp.sra.ebi.ac.uk/vol1/fastq/SRR272/008/SRR2728258/SRR2728258_1.fastq.gz;ftp.sra.ebi.ac.uk/vol1/fastq/SRR272/008/SRR2728258/SRR2728258_2.fastq.gz
2022.EXT.1115.1348.02150	SRR10022811	SAMN12642147	dairy	99.31	37	0	Listeria_monocytogenes	50.874	91.935	34	2931218	294138	CC379	ftp.sra.ebi.ac.uk/vol1/fastq/SRR100/011/SRR10022811/SRR10022811_1.fastq.gz;ftp.sra.ebi.ac.uk/vol1/fastq/SRR100/011/SRR10022811/SRR10022811_2.fastq.gz
2022.EXT.1115.1348.02152	SRR2728257	SAMN02709360	fruit	97.77	36	0	Listeria_monocytogenes	47.19	88.383	16	2860026	507284	CC1070	ftp.sra.ebi.ac.uk/vol1/fastq/SRR272/007/SRR2728257/SRR2728257_1.fastq.gz;ftp.sra.ebi.ac.uk/vol1/fastq/SRR272/007/SRR2728257/SRR2728257_2.fastq.gz
2022.EXT.1115.1348.02153	SRR4420696	SAMN05821180	dairy	97.49	36	0	Listeria_monocytogenes	45.29	90.519	76	3056113	171820	CC5	ftp.sra.ebi.ac.uk/vol1/fastq/SRR442/006/SRR4420696/SRR4420696_1.fastq.gz;ftp.sra.ebi.ac.uk/vol1/fastq/SRR442/006/SRR4420696/SRR4420696_2.fastq.gz
2022.EXT.1115.1348.02154	SRR1220725	SAMN02567856	leafy_greens	98.85	37	0	Listeria_monocytogenes	45.424	88.615	104	3009019	57424	CC6	ftp.sra.ebi.ac.uk/vol1/fastq/SRR122/005/SRR1220725/SRR1220725_1.fastq.gz;ftp.sra.ebi.ac.uk/vol1/fastq/SRR122/005/SRR1220725/SRR1220725_2.fastq.gz
2022.EXT.1115.1348.02155	SRR2915989	SAMN03787623	vegetables	97.35	36	1	Listeria_monocytogenes	49.766	95.389	23	2929559	361003	CC124	ftp.sra.ebi.ac.uk/vol1/fastq/SRR291/009/SRR2915989/SRR2915989_1.fastq.gz;ftp.sra.ebi.ac.uk/vol1/fastq/SRR291/009/SRR2915989/SRR2915989_2.fastq.gz
2022.EXT.1115.1348.02156	SRR12522471	SAMN15913296	vegetables	98.22	35	0	Listeria_monocytogenes	43.465	86.013	32	3105108	308237	CC2	ftp.sra.ebi.ac.uk/vol1/fastq/SRR125/071/SRR12522471/SRR12522471_1.fastq.gz;ftp.sra.ebi.ac.uk/vol1/fastq/SRR125/071/SRR12522471/SRR12522471_2.fastq.gz
2022.EXT.1115.1348.02157	SRR7786752	SAMN09953943	vegetables	98.78	36	2	Listeria_monocytogenes	53.097	94.93	311	2871403	19367	CC29	ftp.sra.ebi.ac.uk/vol1/fastq/SRR778/002/SRR7786752/SRR7786752_1.fastq.gz;ftp.sra.ebi.ac.uk/vol1/fastq/SRR778/002/SRR7786752/SRR7786752_2.fastq.gz
2022.EXT.1115.1348.02158	SRR12200327	SAMN15508345	meat	98.7	36	0	Listeria_monocytogenes	40.319	95.856	102	2963765	76429	CC9	ftp.sra.ebi.ac.uk/vol1/fastq/SRR122/027/SRR12200327/SRR12200327_1.fastq.gz;ftp.sra.ebi.ac.uk/vol1/fastq/SRR122/027/SRR12200327/SRR12200327_2.fastq.gz
2022.EXT.1115.1348.02159	SRR3345952	SAMN04600054	meat	94.81	34	2	Listeria_monocytogenes	44.646	93.971	29	3064148	405836	CC204	ftp.sra.ebi.ac.uk/vol1/fastq/SRR334/002/SRR3345952/SRR3345952_1.fastq.gz;ftp.sra.ebi.ac.uk/vol1/fastq/SRR334/002/SRR3345952/SRR3345952_2.fastq.gz
2022.EXT.1115.1348.0216	SRR3509934	SAMN04575421	dairy	98.58	37	0	Listeria_monocytogenes	44.829	95.284	16	2899186	462843	ST1012	ftp.sra.ebi.ac.uk/vol1/fastq/SRR350/004/SRR3509934/SRR3509934_1.fastq.gz;ftp.sra.ebi.ac.uk/vol1/fastq/SRR350/004/SRR3509934/SRR3509934_2.fastq.gz
2022.EXT.1115.1348.02160	SRR2671165	SAMN04192096	leafy_greens	99.37	37	0	Listeria_monocytogenes	55.422	90.991	27	2899362	329863	ST1039	ftp.sra.ebi.ac.uk/vol1/fastq/SRR267/005/SRR2671165/SRR2671165_1.fastq.gz;ftp.sra.ebi.ac.uk/vol1/fastq/SRR267/005/SRR2671165/SRR2671165_2.fastq.gz
2022.EXT.1115.1348.02161	SRR3660126	SAMN05233166	seafood	94.43	35	0	Listeria_monocytogenes	51.93	88.226	35	3105063	420989	CC31	ftp.sra.ebi.ac.uk/vol1/fastq/SRR366/006/SRR3660126/SRR3660126_1.fastq.gz;ftp.sra.ebi.ac.uk/vol1/fastq/SRR366/006/SRR3660126/SRR3660126_2.fastq.gz
2022.EXT.1115.1348.02162	SRR5400276	SAMN02923321	seafood	98.18	37	0	Listeria_monocytogenes	56.91	87.432	29	3014414	278177	CC2	ftp.sra.ebi.ac.uk/vol1/fastq/SRR540/006/SRR5400276/SRR5400276_1.fastq.gz;ftp.sra.ebi.ac.uk/vol1/fastq/SRR540/006/SRR5400276/SRR5400276_2.fastq.gz
2022.EXT.1115.1348.02163	SRR12575558	SAMN15970349	vegetables	98.45	35	0	Listeria_monocytogenes	47.285	89.707	36	2963111	359114	CC4	ftp.sra.ebi.ac.uk/vol1/fastq/SRR125/058/SRR12575558/SRR12575558_1.fastq.gz;ftp.sra.ebi.ac.uk/vol1/fastq/SRR125/058/SRR12575558/SRR12575558_2.fastq.gz
2022.EXT.1115.1348.02164	SRR13070120	SAMN16812857	poultry	98.02	36	0	Listeria_monocytogenes	39.029	89.605	200	3140386	36013	CC121	ftp.sra.ebi.ac.uk/vol1/fastq/SRR130/020/SRR13070120/SRR13070120_1.fastq.gz;ftp.sra.ebi.ac.uk/vol1/fastq/SRR130/020/SRR13070120/SRR13070120_2.fastq.gz
2022.EXT.1115.1348.02165	SRR13071191	SAMN16815308	poultry	97.68	36	0	Listeria_monocytogenes	38.692	92.729	115	2924480	59461	CC6	ftp.sra.ebi.ac.uk/vol1/fastq/SRR130/091/SRR13071191/SRR13071191_1.fastq.gz;ftp.sra.ebi.ac.uk/vol1/fastq/SRR130/091/SRR13071191/SRR13071191_2.fastq.gz
2022.EXT.1115.1348.02166	SRR1220749	SAMN02567857	leafy_greens	98.67	37	0	Listeria_monocytogenes	47.81	88.32	110	3010954	74419	CC6	ftp.sra.ebi.ac.uk/vol1/fastq/SRR122/009/SRR1220749/SRR1220749_1.fastq.gz;ftp.sra.ebi.ac.uk/vol1/fastq/SRR122/009/SRR1220749/SRR1220749_2.fastq.gz
2022.EXT.1115.1348.02167	SRR7877398	SAMN10083727	vegetables	99.39	37	0	Listeria_monocytogenes	51.041	91.015	235	2893583	31326	CC217	ftp.sra.ebi.ac.uk/vol1/fastq/SRR787/008/SRR7877398/SRR7877398_1.fastq.gz;ftp.sra.ebi.ac.uk/vol1/fastq/SRR787/008/SRR7877398/SRR7877398_2.fastq.gz
2022.EXT.1115.1348.02168	SRR2671166	SAMN04192105	leafy_greens	97.33	36	0	Listeria_monocytogenes	45.408	91.889	29	2898546	282148	ST1039	ftp.sra.ebi.ac.uk/vol1/fastq/SRR267/006/SRR2671166/SRR2671166_1.fastq.gz;ftp.sra.ebi.ac.uk/vol1/fastq/SRR267/006/SRR2671166/SRR2671166_2.fastq.gz
2022.EXT.1115.1348.02169	SRR1181535	SAMN02666874	dairy	98.03	36	0	Listeria_monocytogenes	45.785	90.438	21	3008989	513091	CC5	ftp.sra.ebi.ac.uk/vol1/fastq/SRR118/005/SRR1181535/SRR1181535_1.fastq.gz;ftp.sra.ebi.ac.uk/vol1/fastq/SRR118/005/SRR1181535/SRR1181535_2.fastq.gz
2022.EXT.1115.1348.0217	SRR13070903	SAMN16814148	poultry	98.29	36	1	Listeria_monocytogenes	39.894	95.867	122	2958411	65217	CC9	ftp.sra.ebi.ac.uk/vol1/fastq/SRR130/003/SRR13070903/SRR13070903_1.fastq.gz;ftp.sra.ebi.ac.uk/vol1/fastq/SRR130/003/SRR13070903/SRR13070903_2.fastq.gz
2022.EXT.1115.1348.02170	SRR6436598	SAMN08274613	fruit	97.43	37	0	Listeria_monocytogenes	55.114	91.568	30	2926623	281688	ST581	ftp.sra.ebi.ac.uk/vol1/fastq/SRR643/008/SRR6436598/SRR6436598_1.fastq.gz;ftp.sra.ebi.ac.uk/vol1/fastq/SRR643/008/SRR6436598/SRR6436598_2.fastq.gz
2022.EXT.1115.1348.02172	SRR10947516	SAMN13898664	meat	97.96	36	0	Listeria_monocytogenes	44.101	94.026	334	3037897	18902	none	ftp.sra.ebi.ac.uk/vol1/fastq/SRR109/016/SRR10947516/SRR10947516_1.fastq.gz;ftp.sra.ebi.ac.uk/vol1/fastq/SRR109/016/SRR10947516/SRR10947516_2.fastq.gz
2022.EXT.1115.1348.02173	SRR5350423	SAMN02924025	fruit	98.31	37	0	Listeria_monocytogenes	42.843	90.238	34	2992672	321025	CC288	ftp.sra.ebi.ac.uk/vol1/fastq/SRR535/003/SRR5350423/SRR5350423_1.fastq.gz;ftp.sra.ebi.ac.uk/vol1/fastq/SRR535/003/SRR5350423/SRR5350423_2.fastq.gz
2022.EXT.1115.1348.02174	SRR6869962	SAMN02922087	seafood	98.42	37	0	Listeria_monocytogenes	46.934	92.126	24	3025917	438154	CC321	ftp.sra.ebi.ac.uk/vol1/fastq/SRR686/002/SRR6869962/SRR6869962_1.fastq.gz;ftp.sra.ebi.ac.uk/vol1/fastq/SRR686/002/SRR6869962/SRR6869962_2.fastq.gz
2022.EXT.1115.1348.02175	SRR13080038	SAMN16826314	poultry	97.7	36	0	Listeria_monocytogenes	38.574	90.705	132	3003955	49442	CC6	ftp.sra.ebi.ac.uk/vol1/fastq/SRR130/038/SRR13080038/SRR13080038_1.fastq.gz;ftp.sra.ebi.ac.uk/vol1/fastq/SRR130/038/SRR13080038/SRR13080038_2.fastq.gz
2022.EXT.1115.1348.02176	SRR5181390	SAMN03135518	fruit	99.32	37	0	Listeria_monocytogenes	40.707	94.574	22	2857375	349673	CC392	ftp.sra.ebi.ac.uk/vol1/fastq/SRR518/000/SRR5181390/SRR5181390_1.fastq.gz;ftp.sra.ebi.ac.uk/vol1/fastq/SRR518/000/SRR5181390/SRR5181390_2.fastq.gz
2022.EXT.1115.1348.02177	SRR1220755	SAMN02567864	leafy_greens	99.35	38	0	Listeria_monocytogenes	40.098	94.001	26	2937968	417290	CC155	ftp.sra.ebi.ac.uk/vol1/fastq/SRR122/005/SRR1220755/SRR1220755_1.fastq.gz;ftp.sra.ebi.ac.uk/vol1/fastq/SRR122/005/SRR1220755/SRR1220755_2.fastq.gz
2022.EXT.1115.1348.02178	SRR13073683	SAMN16817060	poultry	98.52	36	0	Listeria_monocytogenes	43.592	92.447	136	3012424	37946	CC155	ftp.sra.ebi.ac.uk/vol1/fastq/SRR130/083/SRR13073683/SRR13073683_1.fastq.gz;ftp.sra.ebi.ac.uk/vol1/fastq/SRR130/083/SRR13073683/SRR13073683_2.fastq.gz
2022.EXT.1115.1348.02179	SRR11080122	SAMN14096444	dairy	99.02	37	0	Listeria_monocytogenes	42.951	97.589	14	2846980	1456736	CC37	ftp.sra.ebi.ac.uk/vol1/fastq/SRR110/022/SRR11080122/SRR11080122_1.fastq.gz;ftp.sra.ebi.ac.uk/vol1/fastq/SRR110/022/SRR11080122/SRR11080122_2.fastq.gz
2022.EXT.1115.1348.0218	SRR5452335	SAMN02923309	seafood	98.05	37	0	Listeria_monocytogenes	56.895	94.186	18	2960541	437759	CC7	ftp.sra.ebi.ac.uk/vol1/fastq/SRR545/005/SRR5452335/SRR5452335_1.fastq.gz;ftp.sra.ebi.ac.uk/vol1/fastq/SRR545/005/SRR5452335/SRR5452335_2.fastq.gz
2022.EXT.1115.1348.02180	SRR9729580	SAMN12822632	meat	99.32	37	0	Listeria_monocytogenes	45.415	91.139	209	2997875	34939	CC5	ftp.sra.ebi.ac.uk/vol1/fastq/SRR972/000/SRR9729580/SRR9729580_1.fastq.gz;ftp.sra.ebi.ac.uk/vol1/fastq/SRR972/000/SRR9729580/SRR9729580_2.fastq.gz
2022.EXT.1115.1348.02181	SRR4014392	SAMN05521499	seafood	97.75	36	0	Listeria_monocytogenes	47.399	90.545	21	2998374	510831	CC224	ftp.sra.ebi.ac.uk/vol1/fastq/SRR401/002/SRR4014392/SRR4014392_1.fastq.gz;ftp.sra.ebi.ac.uk/vol1/fastq/SRR401/002/SRR4014392/SRR4014392_2.fastq.gz
2022.EXT.1115.1348.02182	SRR2952757	SAMN04244462	leafy_greens	98.47	36	0	Listeria_monocytogenes	48.997	91.69	26	3045224	437880	CC7	ftp.sra.ebi.ac.uk/vol1/fastq/SRR295/007/SRR2952757/SRR2952757_1.fastq.gz;ftp.sra.ebi.ac.uk/vol1/fastq/SRR295/007/SRR2952757/SRR2952757_2.fastq.gz
2022.EXT.1115.1348.02183	SRR7786770	SAMN09953958	vegetables	97.48	36	1	Listeria_monocytogenes	62.662	95.623	114	2906125	67662	CC29	ftp.sra.ebi.ac.uk/vol1/fastq/SRR778/000/SRR7786770/SRR7786770_1.fastq.gz;ftp.sra.ebi.ac.uk/vol1/fastq/SRR778/000/SRR7786770/SRR7786770_2.fastq.gz
2022.EXT.1115.1348.02184	SRR3593512	SAMN05058062	fruit	98.31	37	0	Listeria_monocytogenes	41.361	87.509	22	3162342	585978	CC5	ftp.sra.ebi.ac.uk/vol1/fastq/SRR359/002/SRR3593512/SRR3593512_1.fastq.gz;ftp.sra.ebi.ac.uk/vol1/fastq/SRR359/002/SRR3593512/SRR3593512_2.fastq.gz
2022.EXT.1115.1348.02185	SRR9280623	SAMN12035822	fruit	97.46	37	0	Listeria_monocytogenes	44.621	91.284	24	3035939	433673	CC155	ftp.sra.ebi.ac.uk/vol1/fastq/SRR928/003/SRR9280623/SRR9280623_1.fastq.gz;ftp.sra.ebi.ac.uk/vol1/fastq/SRR928/003/SRR9280623/SRR9280623_2.fastq.gz
2022.EXT.1115.1348.02186	SRR3489800	SAMN04575408	dairy	99.12	37	0	Listeria_monocytogenes	53.983	98.007	19	2820654	376626	ST1006	ftp.sra.ebi.ac.uk/vol1/fastq/SRR348/000/SRR3489800/SRR3489800_1.fastq.gz;ftp.sra.ebi.ac.uk/vol1/fastq/SRR348/000/SRR3489800/SRR3489800_2.fastq.gz
2022.EXT.1115.1348.02187	SRR8175773	SAMN10393033	leafy_greens	97.64	37	0	Listeria_monocytogenes	43.517	97.41	27	2870148	304300	CC573	ftp.sra.ebi.ac.uk/vol1/fastq/SRR817/003/SRR8175773/SRR8175773_1.fastq.gz;ftp.sra.ebi.ac.uk/vol1/fastq/SRR817/003/SRR8175773/SRR8175773_2.fastq.gz
2022.EXT.1115.1348.02188	SRR13073489	SAMN16816786	meat	98.1	36	1	Listeria_monocytogenes	36.816	93.404	125	3041215	64655	CC9	ftp.sra.ebi.ac.uk/vol1/fastq/SRR130/089/SRR13073489/SRR13073489_1.fastq.gz;ftp.sra.ebi.ac.uk/vol1/fastq/SRR130/089/SRR13073489/SRR13073489_2.fastq.gz
2022.EXT.1115.1348.02190	SRR12522507	SAMN15913263	vegetables	98.34	35	1	Listeria_monocytogenes	44.07	97.715	18	2838173	1457347	none	ftp.sra.ebi.ac.uk/vol1/fastq/SRR125/007/SRR12522507/SRR12522507_1.fastq.gz;ftp.sra.ebi.ac.uk/vol1/fastq/SRR125/007/SRR12522507/SRR12522507_2.fastq.gz
2022.EXT.1115.1348.02191	SRR9694241	SAMN12286920	dairy	96.35	37	0	Listeria_monocytogenes	49.76	97.074	160	2824706	39327	none	ftp.sra.ebi.ac.uk/vol1/fastq/SRR969/001/SRR9694241/SRR9694241_1.fastq.gz;ftp.sra.ebi.ac.uk/vol1/fastq/SRR969/001/SRR9694241/SRR9694241_2.fastq.gz
2022.EXT.1115.1348.02192	SRR5244430	SAMN03135508	fruit	98.46	37	0	Listeria_monocytogenes	45.625	93.211	19	2881433	511142	CC224	ftp.sra.ebi.ac.uk/vol1/fastq/SRR524/000/SRR5244430/SRR5244430_1.fastq.gz;ftp.sra.ebi.ac.uk/vol1/fastq/SRR524/000/SRR5244430/SRR5244430_2.fastq.gz
2022.EXT.1115.1348.02193	SRR13070523	SAMN16812961	poultry	98.27	36	1	Listeria_monocytogenes	39.549	96.165	139	2918050	46476	CC37	ftp.sra.ebi.ac.uk/vol1/fastq/SRR130/023/SRR13070523/SRR13070523_1.fastq.gz;ftp.sra.ebi.ac.uk/vol1/fastq/SRR130/023/SRR13070523/SRR13070523_2.fastq.gz
2022.EXT.1115.1348.02194	SRR5488526	SAMN02923298	seafood	97.85	36	0	Listeria_monocytogenes	49.014	94.541	16	2960056	437867	CC7	ftp.sra.ebi.ac.uk/vol1/fastq/SRR548/006/SRR5488526/SRR5488526_1.fastq.gz;ftp.sra.ebi.ac.uk/vol1/fastq/SRR548/006/SRR5488526/SRR5488526_2.fastq.gz
2022.EXT.1115.1348.02196	SRR3400339	SAMN04640315	vegetables	97.75	35	0	Listeria_monocytogenes	52.59	95.954	18	2910814	544907	ST648	ftp.sra.ebi.ac.uk/vol1/fastq/SRR340/009/SRR3400339/SRR3400339_1.fastq.gz;ftp.sra.ebi.ac.uk/vol1/fastq/SRR340/009/SRR3400339/SRR3400339_2.fastq.gz
2022.EXT.1115.1348.02197	SRR7822163	SAMN10026605	vegetables	95.81	34	0	Listeria_monocytogenes	56.888	95.965	20	2873740	1464038	CC20	ftp.sra.ebi.ac.uk/vol1/fastq/SRR782/003/SRR7822163/SRR7822163_1.fastq.gz;ftp.sra.ebi.ac.uk/vol1/fastq/SRR782/003/SRR7822163/SRR7822163_2.fastq.gz
2022.EXT.1115.1348.02198	SRR10947390	SAMN13898627	meat	98.18	36	0	Listeria_monocytogenes	39.032	89.34	327	3100919	22152	CC5	ftp.sra.ebi.ac.uk/vol1/fastq/SRR109/090/SRR10947390/SRR10947390_1.fastq.gz;ftp.sra.ebi.ac.uk/vol1/fastq/SRR109/090/SRR10947390/SRR10947390_2.fastq.gz
2022.EXT.1115.1348.02199	SRR12575554	SAMN15970335	vegetables	98.28	35	0	Listeria_monocytogenes	47.478	97.085	11	2857309	540472	CC11	ftp.sra.ebi.ac.uk/vol1/fastq/SRR125/054/SRR12575554/SRR12575554_1.fastq.gz;ftp.sra.ebi.ac.uk/vol1/fastq/SRR125/054/SRR12575554/SRR12575554_2.fastq.gz
2022.EXT.1115.1348.022	SRR14808905	SAMN19696758	dairy	97.71	36	0	Listeria_monocytogenes	49.156	86.619	47	3046187	159767	none	ftp.sra.ebi.ac.uk/vol1/fastq/SRR148/005/SRR14808905/SRR14808905_1.fastq.gz;ftp.sra.ebi.ac.uk/vol1/fastq/SRR148/005/SRR14808905/SRR14808905_2.fastq.gz
2022.EXT.1115.1348.02202	SRR3474564	SAMN04902934	vegetables	97.71	35	1	Listeria_monocytogenes	48.138	93.531	43	3039817	194481	CC9	ftp.sra.ebi.ac.uk/vol1/fastq/SRR347/004/SRR3474564/SRR3474564_1.fastq.gz;ftp.sra.ebi.ac.uk/vol1/fastq/SRR347/004/SRR3474564/SRR3474564_2.fastq.gz
2022.EXT.1115.1348.02203	SRR13071825	SAMN16816007	poultry	98.23	36	0	Listeria_monocytogenes	41.842	92.308	113	3061678	60027	CC121	ftp.sra.ebi.ac.uk/vol1/fastq/SRR130/025/SRR13071825/SRR13071825_1.fastq.gz;ftp.sra.ebi.ac.uk/vol1/fastq/SRR130/025/SRR13071825/SRR13071825_2.fastq.gz
2022.EXT.1115.1348.02205	SRR1976280	SAMN03465572	dairy	98.77	37	0	Listeria_monocytogenes	57.042	91.221	18	2989076	543125	CC5	ftp.sra.ebi.ac.uk/vol1/fastq/SRR197/000/SRR1976280/SRR1976280_1.fastq.gz;ftp.sra.ebi.ac.uk/vol1/fastq/SRR197/000/SRR1976280/SRR1976280_2.fastq.gz
2022.EXT.1115.1348.02206	SRR13070953	SAMN16814352	poultry	98.36	36	0	Listeria_monocytogenes	42.203	94.211	96	3028437	64731	CC9	ftp.sra.ebi.ac.uk/vol1/fastq/SRR130/053/SRR13070953/SRR13070953_1.fastq.gz;ftp.sra.ebi.ac.uk/vol1/fastq/SRR130/053/SRR13070953/SRR13070953_2.fastq.gz
2022.EXT.1115.1348.02207	SRR8923110	SAMN02923026	vegetables	98.1	37	0	Listeria_monocytogenes	44.449	90.942	29	2958000	552417	CC688	ftp.sra.ebi.ac.uk/vol1/fastq/SRR892/000/SRR8923110/SRR8923110_1.fastq.gz;ftp.sra.ebi.ac.uk/vol1/fastq/SRR892/000/SRR8923110/SRR8923110_2.fastq.gz
2022.EXT.1115.1348.02208	SRR13071011	SAMN16814440	meat	97.92	36	0	Listeria_monocytogenes	40.043	94.987	80	2961899	64649	CC37	ftp.sra.ebi.ac.uk/vol1/fastq/SRR130/011/SRR13071011/SRR13071011_1.fastq.gz;ftp.sra.ebi.ac.uk/vol1/fastq/SRR130/011/SRR13071011/SRR13071011_2.fastq.gz
2022.EXT.1115.1348.02209	SRR1553856	SAMN02991378	fruit	97.98	37	0	Listeria_monocytogenes	45.042	91.481	22	2911927	400154	CC183	ftp.sra.ebi.ac.uk/vol1/fastq/SRR155/006/SRR1553856/SRR1553856_1.fastq.gz;ftp.sra.ebi.ac.uk/vol1/fastq/SRR155/006/SRR1553856/SRR1553856_2.fastq.gz
2022.EXT.1115.1348.0221	SRR3593518	SAMN05058586	fruit	99.31	37	0	Listeria_monocytogenes	39.471	87.973	29	3161595	318145	CC5	ftp.sra.ebi.ac.uk/vol1/fastq/SRR359/008/SRR3593518/SRR3593518_1.fastq.gz;ftp.sra.ebi.ac.uk/vol1/fastq/SRR359/008/SRR3593518/SRR3593518_2.fastq.gz
2022.EXT.1115.1348.02210	SRR2156631	SAMN02922004	seafood	99.07	37	0	Listeria_monocytogenes	47.463	93.672	19	2995241	438606	CC321	ftp.sra.ebi.ac.uk/vol1/fastq/SRR215/001/SRR2156631/SRR2156631_1.fastq.gz;ftp.sra.ebi.ac.uk/vol1/fastq/SRR215/001/SRR2156631/SRR2156631_2.fastq.gz
2022.EXT.1115.1348.02211	SRR2952756	SAMN04244461	leafy_greens	97.52	36	0	Listeria_monocytogenes	51.779	91.944	117	3052541	49547	CC7	ftp.sra.ebi.ac.uk/vol1/fastq/SRR295/006/SRR2952756/SRR2952756_1.fastq.gz;ftp.sra.ebi.ac.uk/vol1/fastq/SRR295/006/SRR2952756/SRR2952756_2.fastq.gz
2022.EXT.1115.1348.02212	SRR6000382	SAMN07571689	dairy	98.21	37	0	Listeria_monocytogenes	52.585	95.336	45	2893171	146806	CC14	ftp.sra.ebi.ac.uk/vol1/fastq/SRR600/002/SRR6000382/SRR6000382_1.fastq.gz;ftp.sra.ebi.ac.uk/vol1/fastq/SRR600/002/SRR6000382/SRR6000382_2.fastq.gz
2022.EXT.1115.1348.02213	SRR12522467	SAMN15913300	vegetables	98.44	35	0	Listeria_monocytogenes	47.042	96.137	22	2887488	541903	ST659	ftp.sra.ebi.ac.uk/vol1/fastq/SRR125/067/SRR12522467/SRR12522467_1.fastq.gz;ftp.sra.ebi.ac.uk/vol1/fastq/SRR125/067/SRR12522467/SRR12522467_2.fastq.gz
2022.EXT.1115.1348.02214	SRR1509605	SAMN02769682	dairy	98.18	37	0	Listeria_monocytogenes	47.39	91.738	14	2975181	1489843	CC5	ftp.sra.ebi.ac.uk/vol1/fastq/SRR150/005/SRR1509605/SRR1509605_1.fastq.gz;ftp.sra.ebi.ac.uk/vol1/fastq/SRR150/005/SRR1509605/SRR1509605_2.fastq.gz
2022.EXT.1115.1348.02215	SRR5105909	SAMN06113185	meat	97.82	36	0	Listeria_monocytogenes	52.542	93.013	22	2887986	349402	CC426	ftp.sra.ebi.ac.uk/vol1/fastq/SRR510/009/SRR5105909/SRR5105909_1.fastq.gz;ftp.sra.ebi.ac.uk/vol1/fastq/SRR510/009/SRR5105909/SRR5105909_2.fastq.gz
2022.EXT.1115.1348.02218	SRR2728248	SAMN02709385	fruit	97.61	36	1	Listeria_monocytogenes	53.9	88.066	14	2839719	1453059	ST1135	ftp.sra.ebi.ac.uk/vol1/fastq/SRR272/008/SRR2728248/SRR2728248_1.fastq.gz;ftp.sra.ebi.ac.uk/vol1/fastq/SRR272/008/SRR2728248/SRR2728248_2.fastq.gz
2022.EXT.1115.1348.02219	SRR5341890	SAMN06561811	seafood	99.64	38	0	Listeria_monocytogenes	45.419	87.168	99	3043938	74795	CC2	ftp.sra.ebi.ac.uk/vol1/fastq/SRR534/000/SRR5341890/SRR5341890_1.fastq.gz;ftp.sra.ebi.ac.uk/vol1/fastq/SRR534/000/SRR5341890/SRR5341890_2.fastq.gz
2022.EXT.1115.1348.0222	SRR3173566	SAMN04146135	seafood	99.31	37	0	Listeria_monocytogenes	41.071	90.547	22	2987115	354685	CC88	ftp.sra.ebi.ac.uk/vol1/fastq/SRR317/006/SRR3173566/SRR3173566_1.fastq.gz;ftp.sra.ebi.ac.uk/vol1/fastq/SRR317/006/SRR3173566/SRR3173566_2.fastq.gz
2022.EXT.1115.1348.02220	SRR8868848	SAMN11371679	meat	96.06	36	1	Listeria_monocytogenes	42.699	86.788	46	3120446	480243	CC5	ftp.sra.ebi.ac.uk/vol1/fastq/SRR886/008/SRR8868848/SRR8868848_1.fastq.gz;ftp.sra.ebi.ac.uk/vol1/fastq/SRR886/008/SRR8868848/SRR8868848_2.fastq.gz
2022.EXT.1115.1348.02221	SRR1554259	SAMN02953500	fruit	97.95	36	0	Listeria_monocytogenes	55.395	90.982	20	2911854	355927	CC183	ftp.sra.ebi.ac.uk/vol1/fastq/SRR155/009/SRR1554259/SRR1554259_1.fastq.gz;ftp.sra.ebi.ac.uk/vol1/fastq/SRR155/009/SRR1554259/SRR1554259_2.fastq.gz
2022.EXT.1115.1348.02222	SRR5646645	SAMN06958594	dairy	99.66	38	0	Listeria_monocytogenes	42.883	96.133	132	2879517	41370	CC14	ftp.sra.ebi.ac.uk/vol1/fastq/SRR564/005/SRR5646645/SRR5646645_1.fastq.gz;ftp.sra.ebi.ac.uk/vol1/fastq/SRR564/005/SRR5646645/SRR5646645_2.fastq.gz
2022.EXT.1115.1348.02223	SRR5438750	SAMN02923317	seafood	99.13	37	1	Listeria_monocytogenes	49.287	87.855	25	3015330	321339	CC2	ftp.sra.ebi.ac.uk/vol1/fastq/SRR543/000/SRR5438750/SRR5438750_1.fastq.gz;ftp.sra.ebi.ac.uk/vol1/fastq/SRR543/000/SRR5438750/SRR5438750_2.fastq.gz
2022.EXT.1115.1348.02224	SRR13080074	SAMN16826415	fruit	98.24	36	0	Listeria_monocytogenes	38.402	94.772	61	2936864	140397	CC412	ftp.sra.ebi.ac.uk/vol1/fastq/SRR130/074/SRR13080074/SRR13080074_1.fastq.gz;ftp.sra.ebi.ac.uk/vol1/fastq/SRR130/074/SRR13080074/SRR13080074_2.fastq.gz
2022.EXT.1115.1348.02225	SRR1805520	SAMN03277793	poultry	99.24	38	1	Listeria_monocytogenes	53.951	92.448	24	2979989	418640	CC155	ftp.sra.ebi.ac.uk/vol1/fastq/SRR180/000/SRR1805520/SRR1805520_1.fastq.gz;ftp.sra.ebi.ac.uk/vol1/fastq/SRR180/000/SRR1805520/SRR1805520_2.fastq.gz
2022.EXT.1115.1348.02226	SRR13080706	SAMN16826920	fruit	98.38	36	0	Listeria_monocytogenes	41.536	94.502	79	2907307	73025	CC429	ftp.sra.ebi.ac.uk/vol1/fastq/SRR130/006/SRR13080706/SRR13080706_1.fastq.gz;ftp.sra.ebi.ac.uk/vol1/fastq/SRR130/006/SRR13080706/SRR13080706_2.fastq.gz
2022.EXT.1115.1348.02227	SRR2584345	SAMN03736766	seafood	99.06	37	0	Listeria_monocytogenes	50.498	91.896	37	3043082	501518	CC321	ftp.sra.ebi.ac.uk/vol1/fastq/SRR258/005/SRR2584345/SRR2584345_1.fastq.gz;ftp.sra.ebi.ac.uk/vol1/fastq/SRR258/005/SRR2584345/SRR2584345_2.fastq.gz
2022.EXT.1115.1348.02228	SRR2534159	SAMN02937501	seafood	99.54	38	1	Listeria_monocytogenes	54.235	94.598	15	2960025	437586	CC7	ftp.sra.ebi.ac.uk/vol1/fastq/SRR253/009/SRR2534159/SRR2534159_1.fastq.gz;ftp.sra.ebi.ac.uk/vol1/fastq/SRR253/009/SRR2534159/SRR2534159_2.fastq.gz
2022.EXT.1115.1348.02229	SRR1731991	SAMN03267996	meat	97.82	37	0	Listeria_monocytogenes	46.634	89.977	33	2980493	515038	CC6	ftp.sra.ebi.ac.uk/vol1/fastq/SRR173/001/SRR1731991/SRR1731991_1.fastq.gz;ftp.sra.ebi.ac.uk/vol1/fastq/SRR173/001/SRR1731991/SRR1731991_2.fastq.gz
2022.EXT.1115.1348.0223	SRR3223770	SAMN04547037	dairy	96.22	36	0	Listeria_monocytogenes	44.884	92.622	16	2887047	562416	CC5	ftp.sra.ebi.ac.uk/vol1/fastq/SRR322/000/SRR3223770/SRR3223770_1.fastq.gz;ftp.sra.ebi.ac.uk/vol1/fastq/SRR322/000/SRR3223770/SRR3223770_2.fastq.gz
2022.EXT.1115.1348.02230	SRR1636539	SAMN03140284	seafood	99.16	37	0	Listeria_monocytogenes	44.292	92.633	26	2952863	407784	CC193	ftp.sra.ebi.ac.uk/vol1/fastq/SRR163/009/SRR1636539/SRR1636539_1.fastq.gz;ftp.sra.ebi.ac.uk/vol1/fastq/SRR163/009/SRR1636539/SRR1636539_2.fastq.gz
2022.EXT.1115.1348.02231	SRR5318939	SAMN06446243	seafood	99.24	37	0	Listeria_monocytogenes	51.618	92.744	62	2990484	121349	CC321	ftp.sra.ebi.ac.uk/vol1/fastq/SRR531/009/SRR5318939/SRR5318939_1.fastq.gz;ftp.sra.ebi.ac.uk/vol1/fastq/SRR531/009/SRR5318939/SRR5318939_2.fastq.gz
2022.EXT.1115.1348.02232	SRR2584002	SAMN03431391	dairy	99.75	38	0	Listeria_monocytogenes	46.638	96.195	173	2878608	39976	CC412	ftp.sra.ebi.ac.uk/vol1/fastq/SRR258/002/SRR2584002/SRR2584002_1.fastq.gz;ftp.sra.ebi.ac.uk/vol1/fastq/SRR258/002/SRR2584002/SRR2584002_2.fastq.gz
2022.EXT.1115.1348.02234	SRR14660099	SAMN19354052	dairy	99.48	37	0	Listeria_monocytogenes	45.1	88.162	37	3104907	518189	CC3	ftp.sra.ebi.ac.uk/vol1/fastq/SRR146/099/SRR14660099/SRR14660099_1.fastq.gz;ftp.sra.ebi.ac.uk/vol1/fastq/SRR146/099/SRR14660099/SRR14660099_2.fastq.gz
2022.EXT.1115.1348.02235	SRR7786763	SAMN09953934	vegetables	99.1	36	0	Listeria_monocytogenes	49.686	95.676	240	2883995	23417	none	ftp.sra.ebi.ac.uk/vol1/fastq/SRR778/003/SRR7786763/SRR7786763_1.fastq.gz;ftp.sra.ebi.ac.uk/vol1/fastq/SRR778/003/SRR7786763/SRR7786763_2.fastq.gz
2022.EXT.1115.1348.02236	SRR10294012	SAMN13059130	seafood	92.62	35	0	Listeria_monocytogenes	55.13	94.484	15	2922700	579183	CC8	ftp.sra.ebi.ac.uk/vol1/fastq/SRR102/012/SRR10294012/SRR10294012_1.fastq.gz;ftp.sra.ebi.ac.uk/vol1/fastq/SRR102/012/SRR10294012/SRR10294012_2.fastq.gz
2022.EXT.1115.1348.02237	SRR13207410	SAMN17015185	poultry	97.38	36	1	Listeria_monocytogenes	36.082	90.518	135	3101512	47199	CC121	ftp.sra.ebi.ac.uk/vol1/fastq/SRR132/010/SRR13207410/SRR13207410_1.fastq.gz;ftp.sra.ebi.ac.uk/vol1/fastq/SRR132/010/SRR13207410/SRR13207410_2.fastq.gz
2022.EXT.1115.1348.02238	SRR5152240	SAMN06142591	seafood	98.1	37	0	Listeria_monocytogenes	45.547	92.345	20	3029373	438927	CC321	ftp.sra.ebi.ac.uk/vol1/fastq/SRR515/000/SRR5152240/SRR5152240_1.fastq.gz;ftp.sra.ebi.ac.uk/vol1/fastq/SRR515/000/SRR5152240/SRR5152240_2.fastq.gz
2022.EXT.1115.1348.02239	SRR9099571	SAMN11803304	seafood	98.79	37	0	Listeria_monocytogenes	44.529	92.721	17	2987382	1535457	CC7	ftp.sra.ebi.ac.uk/vol1/fastq/SRR909/001/SRR9099571/SRR9099571_1.fastq.gz;ftp.sra.ebi.ac.uk/vol1/fastq/SRR909/001/SRR9099571/SRR9099571_2.fastq.gz
2022.EXT.1115.1348.0224	SRR1201317	SAMN02677680	vegetables	98.04	37	0	Listeria_monocytogenes	46.567	89.13	36	3061054	348087	CC5	ftp.sra.ebi.ac.uk/vol1/fastq/SRR120/007/SRR1201317/SRR1201317_1.fastq.gz;ftp.sra.ebi.ac.uk/vol1/fastq/SRR120/007/SRR1201317/SRR1201317_2.fastq.gz
2022.EXT.1115.1348.02240	SRR7786760	SAMN09953937	vegetables	99.28	36	1	Listeria_monocytogenes	49.434	90.333	193	2893526	35413	CC4	ftp.sra.ebi.ac.uk/vol1/fastq/SRR778/000/SRR7786760/SRR7786760_1.fastq.gz;ftp.sra.ebi.ac.uk/vol1/fastq/SRR778/000/SRR7786760/SRR7786760_2.fastq.gz
2022.EXT.1115.1348.02241	SRR1574296	SAMN03023706	fruit	98.67	37	0	Listeria_monocytogenes	39.923	89.349	28	3068898	596340	CC5	ftp.sra.ebi.ac.uk/vol1/fastq/SRR157/006/SRR1574296/SRR1574296_1.fastq.gz;ftp.sra.ebi.ac.uk/vol1/fastq/SRR157/006/SRR1574296/SRR1574296_2.fastq.gz
2022.EXT.1115.1348.02242	SRR12341217	SAMN15638748	meat	99.47	38	0	Listeria_monocytogenes	40.34	92.24	36	3100343	528158	CC9	ftp.sra.ebi.ac.uk/vol1/fastq/SRR123/017/SRR12341217/SRR12341217_1.fastq.gz;ftp.sra.ebi.ac.uk/vol1/fastq/SRR123/017/SRR12341217/SRR12341217_2.fastq.gz
2022.EXT.1115.1348.02243	SRR15164323	SAMN20248555	vegetables	93.68	33	2	Listeria_monocytogenes	42.864	95.383	325	2972608	20295	CC204	ftp.sra.ebi.ac.uk/vol1/fastq/SRR151/023/SRR15164323/SRR15164323_1.fastq.gz;ftp.sra.ebi.ac.uk/vol1/fastq/SRR151/023/SRR15164323/SRR15164323_2.fastq.gz
2022.EXT.1115.1348.02244	SRR1767835	SAMN03218399	dairy	96.55	36	0	Listeria_monocytogenes	42.947	91.004	24	2952360	520911	CC183	ftp.sra.ebi.ac.uk/vol1/fastq/SRR176/005/SRR1767835/SRR1767835_1.fastq.gz;ftp.sra.ebi.ac.uk/vol1/fastq/SRR176/005/SRR1767835/SRR1767835_2.fastq.gz
2022.EXT.1115.1348.02245	SRR16028293	SAMN21580652	leafy_greens	99.22	37	0	Listeria_monocytogenes	50.559	91.388	21	2922505	480122	CC389	ftp.sra.ebi.ac.uk/vol1/fastq/SRR160/093/SRR16028293/SRR16028293_1.fastq.gz;ftp.sra.ebi.ac.uk/vol1/fastq/SRR160/093/SRR16028293/SRR16028293_2.fastq.gz
2022.EXT.1115.1348.02246	SRR1206204	SAMN01939125	leafy_greens	97.3	37	0	Listeria_monocytogenes	36.305	91.996	29	2890409	420636	CC554	ftp.sra.ebi.ac.uk/vol1/fastq/SRR120/004/SRR1206204/SRR1206204_1.fastq.gz;ftp.sra.ebi.ac.uk/vol1/fastq/SRR120/004/SRR1206204/SRR1206204_2.fastq.gz
2022.EXT.1115.1348.02247	SRR1908999	SAMN02937460	fruit	97.72	37	0	Listeria_monocytogenes	54.541	92.974	21	2902215	348086	CC5	ftp.sra.ebi.ac.uk/vol1/fastq/SRR190/009/SRR1908999/SRR1908999_1.fastq.gz;ftp.sra.ebi.ac.uk/vol1/fastq/SRR190/009/SRR1908999/SRR1908999_2.fastq.gz
2022.EXT.1115.1348.02248	SRR13072598	SAMN16816250	poultry	98.31	36	0	Listeria_monocytogenes	40.337	90.36	171	3050307	39885	CC5	ftp.sra.ebi.ac.uk/vol1/fastq/SRR130/098/SRR13072598/SRR13072598_1.fastq.gz;ftp.sra.ebi.ac.uk/vol1/fastq/SRR130/098/SRR13072598/SRR13072598_2.fastq.gz
2022.EXT.1115.1348.02249	SRR6349031	SAMN07552031	dairy	98.92	37	0	Listeria_monocytogenes	40.587	95.643	14	2911026	1484436	ST1871	ftp.sra.ebi.ac.uk/vol1/fastq/SRR634/001/SRR6349031/SRR6349031_1.fastq.gz;ftp.sra.ebi.ac.uk/vol1/fastq/SRR634/001/SRR6349031/SRR6349031_2.fastq.gz
2022.EXT.1115.1348.0225	SRR3372406	SAMN04621511	vegetables	98.64	37	0	Listeria_monocytogenes	46.954	93.764	30	3043572	430307	CC9	ftp.sra.ebi.ac.uk/vol1/fastq/SRR337/006/SRR3372406/SRR3372406_1.fastq.gz;ftp.sra.ebi.ac.uk/vol1/fastq/SRR337/006/SRR3372406/SRR3372406_2.fastq.gz
2022.EXT.1115.1348.02250	SRR13079919	SAMN16826244	poultry	98.83	37	0	Listeria_monocytogenes	38.166	92.492	165	3042915	41732	CC121	ftp.sra.ebi.ac.uk/vol1/fastq/SRR130/019/SRR13079919/SRR13079919_1.fastq.gz;ftp.sra.ebi.ac.uk/vol1/fastq/SRR130/019/SRR13079919/SRR13079919_2.fastq.gz
2022.EXT.1115.1348.02252	SRR12493975	SAMN01939127	leafy_greens	98.29	36	0	Listeria_monocytogenes	51.317	92.655	24	2876481	563398	CC639	ftp.sra.ebi.ac.uk/vol1/fastq/SRR124/075/SRR12493975/SRR12493975_1.fastq.gz;ftp.sra.ebi.ac.uk/vol1/fastq/SRR124/075/SRR12493975/SRR12493975_2.fastq.gz
2022.EXT.1115.1348.02253	SRR15719694	SAMN21220914	meat	99.13	37	0	Listeria_monocytogenes	43.63	92.442	18	2876594	1469737	CC1	ftp.sra.ebi.ac.uk/vol1/fastq/SRR157/094/SRR15719694/SRR15719694_1.fastq.gz;ftp.sra.ebi.ac.uk/vol1/fastq/SRR157/094/SRR15719694/SRR15719694_2.fastq.gz
2022.EXT.1115.1348.02254	SRR7877393	SAMN10083724	vegetables	99.13	36	0	Listeria_monocytogenes	48.517	91.671	173	2872790	35201	CC217	ftp.sra.ebi.ac.uk/vol1/fastq/SRR787/003/SRR7877393/SRR7877393_1.fastq.gz;ftp.sra.ebi.ac.uk/vol1/fastq/SRR787/003/SRR7877393/SRR7877393_2.fastq.gz
2022.EXT.1115.1348.02255	SRR13072771	SAMN16816525	meat	97.77	36	0	Listeria_monocytogenes	36.999	93.599	137	3044212	55061	CC9	ftp.sra.ebi.ac.uk/vol1/fastq/SRR130/071/SRR13072771/SRR13072771_1.fastq.gz;ftp.sra.ebi.ac.uk/vol1/fastq/SRR130/071/SRR13072771/SRR13072771_2.fastq.gz
2022.EXT.1115.1348.02256	SRR3634424	SAMN04146103	dairy	98.46	37	1	Listeria_monocytogenes	44.185	92.313	24	2983277	433486	CC19	ftp.sra.ebi.ac.uk/vol1/fastq/SRR363/004/SRR3634424/SRR3634424_1.fastq.gz;ftp.sra.ebi.ac.uk/vol1/fastq/SRR363/004/SRR3634424/SRR3634424_2.fastq.gz
2022.EXT.1115.1348.02257	SRR1514764	SAMN02902858	fruit	98.78	37	1	Listeria_monocytogenes	46.999	96.275	14	2880456	1469480	CC14	ftp.sra.ebi.ac.uk/vol1/fastq/SRR151/004/SRR1514764/SRR1514764_1.fastq.gz;ftp.sra.ebi.ac.uk/vol1/fastq/SRR151/004/SRR1514764/SRR1514764_2.fastq.gz
2022.EXT.1115.1348.02258	SRR5488525	SAMN02923299	seafood	98.83	37	0	Listeria_monocytogenes	56.155	94.263	19	2960338	437547	CC7	ftp.sra.ebi.ac.uk/vol1/fastq/SRR548/005/SRR5488525/SRR5488525_1.fastq.gz;ftp.sra.ebi.ac.uk/vol1/fastq/SRR548/005/SRR5488525/SRR5488525_2.fastq.gz
2022.EXT.1115.1348.02259	SRR3226046	SAMN04539444	dairy	97.92	37	0	Listeria_monocytogenes	47.487	90.246	35	2995308	493228	CC191	ftp.sra.ebi.ac.uk/vol1/fastq/SRR322/006/SRR3226046/SRR3226046_1.fastq.gz;ftp.sra.ebi.ac.uk/vol1/fastq/SRR322/006/SRR3226046/SRR3226046_2.fastq.gz
2022.EXT.1115.1348.0226	SRR8660428	SAMN02921367	dairy	95.33	36	0	Listeria_monocytogenes	47.465	90.446	28	2922943	515238	CC6	ftp.sra.ebi.ac.uk/vol1/fastq/SRR866/008/SRR8660428/SRR8660428_1.fastq.gz;ftp.sra.ebi.ac.uk/vol1/fastq/SRR866/008/SRR8660428/SRR8660428_2.fastq.gz
2022.EXT.1115.1348.02260	SRR13415101	SAMN02921631	poultry	96.78	36	0	Listeria_monocytogenes	45.602	88.406	54	2996818	149558	CC2	ftp.sra.ebi.ac.uk/vol1/fastq/SRR134/001/SRR13415101/SRR13415101_1.fastq.gz;ftp.sra.ebi.ac.uk/vol1/fastq/SRR134/001/SRR13415101/SRR13415101_2.fastq.gz
2022.EXT.1115.1348.02261	SRR1041490	SAMN02420421	vegetables	96.78	36	0	Listeria_monocytogenes	47.697	90.959	20	3008062	511845	CC155	ftp.sra.ebi.ac.uk/vol1/fastq/SRR104/000/SRR1041490/SRR1041490_1.fastq.gz;ftp.sra.ebi.ac.uk/vol1/fastq/SRR104/000/SRR1041490/SRR1041490_2.fastq.gz
2022.EXT.1115.1348.02262	SRR3198668	SAMN04506942	dairy	97.34	36	0	Listeria_monocytogenes	55.855	92.871	32	2900493	345883	CC392	ftp.sra.ebi.ac.uk/vol1/fastq/SRR319/008/SRR3198668/SRR3198668_1.fastq.gz;ftp.sra.ebi.ac.uk/vol1/fastq/SRR319/008/SRR3198668/SRR3198668_2.fastq.gz
2022.EXT.1115.1348.02263	SRR7807199	SAMN09986740	dairy	97.13	36	0	Listeria_monocytogenes	55.859	90.662	28	3044777	331345	CC8	ftp.sra.ebi.ac.uk/vol1/fastq/SRR780/009/SRR7807199/SRR7807199_1.fastq.gz;ftp.sra.ebi.ac.uk/vol1/fastq/SRR780/009/SRR7807199/SRR7807199_2.fastq.gz
2022.EXT.1115.1348.02264	SRR13079876	SAMN16826055	meat	97.91	36	0	Listeria_monocytogenes	40.188	92.812	101	2992717	64618	CC8	ftp.sra.ebi.ac.uk/vol1/fastq/SRR130/076/SRR13079876/SRR13079876_1.fastq.gz;ftp.sra.ebi.ac.uk/vol1/fastq/SRR130/076/SRR13079876/SRR13079876_2.fastq.gz
2022.EXT.1115.1348.02265	SRR2916701	SAMN03702244	seafood	99.19	37	3	Listeria_monocytogenes	50.732	92.359	32	3034556	364788	CC321	ftp.sra.ebi.ac.uk/vol1/fastq/SRR291/001/SRR2916701/SRR2916701_1.fastq.gz;ftp.sra.ebi.ac.uk/vol1/fastq/SRR291/001/SRR2916701/SRR2916701_2.fastq.gz
2022.EXT.1115.1348.02266	SRR8175789	SAMN10393045	leafy_greens	98.88	37	0	Listeria_monocytogenes	60.517	96.535	15	2871845	1486176	CC573	ftp.sra.ebi.ac.uk/vol1/fastq/SRR817/009/SRR8175789/SRR8175789_1.fastq.gz;ftp.sra.ebi.ac.uk/vol1/fastq/SRR817/009/SRR8175789/SRR8175789_2.fastq.gz
2022.EXT.1115.1348.02267	SRR6475348	SAMN02922492	seafood	98.24	36	0	Listeria_monocytogenes	55.531	87.797	36	3015150	272406	CC2	ftp.sra.ebi.ac.uk/vol1/fastq/SRR647/008/SRR6475348/SRR6475348_1.fastq.gz;ftp.sra.ebi.ac.uk/vol1/fastq/SRR647/008/SRR6475348/SRR6475348_2.fastq.gz
2022.EXT.1115.1348.02268	SRR1535709	SAMN02924074	fruit	96.72	36	0	Listeria_monocytogenes	45.123	93.137	21	2887137	1481857	CC5	ftp.sra.ebi.ac.uk/vol1/fastq/SRR153/009/SRR1535709/SRR1535709_1.fastq.gz;ftp.sra.ebi.ac.uk/vol1/fastq/SRR153/009/SRR1535709/SRR1535709_2.fastq.gz
2022.EXT.1115.1348.02269	SRR3474651	SAMN04929620	fruit	98.65	37	1	Listeria_monocytogenes	52.615	87.689	47	3043283	352017	CC1	ftp.sra.ebi.ac.uk/vol1/fastq/SRR347/001/SRR3474651/SRR3474651_1.fastq.gz;ftp.sra.ebi.ac.uk/vol1/fastq/SRR347/001/SRR3474651/SRR3474651_2.fastq.gz
2022.EXT.1115.1348.0227	SRR7786772	SAMN09953956	vegetables	97.98	36	0	Listeria_monocytogenes	58.391	95.988	203	2874858	29509	CC11	ftp.sra.ebi.ac.uk/vol1/fastq/SRR778/002/SRR7786772/SRR7786772_1.fastq.gz;ftp.sra.ebi.ac.uk/vol1/fastq/SRR778/002/SRR7786772/SRR7786772_2.fastq.gz
2022.EXT.1115.1348.02270	SRR7822156	SAMN10026581	vegetables	95.52	34	0	Listeria_monocytogenes	53.911	89.665	28	2898292	499629	CC217	ftp.sra.ebi.ac.uk/vol1/fastq/SRR782/006/SRR7822156/SRR7822156_1.fastq.gz;ftp.sra.ebi.ac.uk/vol1/fastq/SRR782/006/SRR7822156/SRR7822156_2.fastq.gz
2022.EXT.1115.1348.02271	SRR13333646	SAMN17188176	poultry	97.56	36	0	Listeria_monocytogenes	37.712	91.693	24	3029648	294953	CC155	ftp.sra.ebi.ac.uk/vol1/fastq/SRR133/046/SRR13333646/SRR13333646_1.fastq.gz;ftp.sra.ebi.ac.uk/vol1/fastq/SRR133/046/SRR13333646/SRR13333646_2.fastq.gz
2022.EXT.1115.1348.02272	SRR3509937	SAMN04575423	dairy	99.04	37	0	Listeria_monocytogenes	53.391	95.895	16	2869612	544355	CC29	ftp.sra.ebi.ac.uk/vol1/fastq/SRR350/007/SRR3509937/SRR3509937_1.fastq.gz;ftp.sra.ebi.ac.uk/vol1/fastq/SRR350/007/SRR3509937/SRR3509937_2.fastq.gz
2022.EXT.1115.1348.02273	SRR3634483	SAMN05179363	meat	98.3	36	0	Listeria_monocytogenes	41.364	88.731	19	3004363	514994	CC6	ftp.sra.ebi.ac.uk/vol1/fastq/SRR363/003/SRR3634483/SRR3634483_1.fastq.gz;ftp.sra.ebi.ac.uk/vol1/fastq/SRR363/003/SRR3634483/SRR3634483_2.fastq.gz
2022.EXT.1115.1348.02274	SRR5341894	SAMN06561800	seafood	99.24	38	1	Listeria_monocytogenes	51.528	94.942	78	2945805	98627	CC321	ftp.sra.ebi.ac.uk/vol1/fastq/SRR534/004/SRR5341894/SRR5341894_1.fastq.gz;ftp.sra.ebi.ac.uk/vol1/fastq/SRR534/004/SRR5341894/SRR5341894_2.fastq.gz
2022.EXT.1115.1348.02275	SRR3173580	SAMN04146069	seafood	99.24	37	0	Listeria_monocytogenes	44.847	91.979	17	3025779	509165	CC321	ftp.sra.ebi.ac.uk/vol1/fastq/SRR317/000/SRR3173580/SRR3173580_1.fastq.gz;ftp.sra.ebi.ac.uk/vol1/fastq/SRR317/000/SRR3173580/SRR3173580_2.fastq.gz
2022.EXT.1115.1348.02276	SRR2533677	SAMN03736725	seafood	99.17	37	0	Listeria_monocytogenes	42.584	91.648	23	2924208	554489	CC6	ftp.sra.ebi.ac.uk/vol1/fastq/SRR253/007/SRR2533677/SRR2533677_1.fastq.gz;ftp.sra.ebi.ac.uk/vol1/fastq/SRR253/007/SRR2533677/SRR2533677_2.fastq.gz
2022.EXT.1115.1348.02277	SRR8663301	SAMN10977210	seafood	97.02	36	1	Listeria_monocytogenes	44.954	86.369	33	3081571	265275	CC3	ftp.sra.ebi.ac.uk/vol1/fastq/SRR866/001/SRR8663301/SRR8663301_1.fastq.gz;ftp.sra.ebi.ac.uk/vol1/fastq/SRR866/001/SRR8663301/SRR8663301_2.fastq.gz
2022.EXT.1115.1348.02279	SRR3474599	SAMN04914050	seafood	98.12	36	0	Listeria_monocytogenes	50.283	89.453	41	3029730	227413	CC288	ftp.sra.ebi.ac.uk/vol1/fastq/SRR347/009/SRR3474599/SRR3474599_1.fastq.gz;ftp.sra.ebi.ac.uk/vol1/fastq/SRR347/009/SRR3474599/SRR3474599_2.fastq.gz
2022.EXT.1115.1348.0228	SRR14702896	SAMN19488895	dairy	98.69	37	0	Listeria_monocytogenes	51.52	86.84	42	3047149	159767	none	ftp.sra.ebi.ac.uk/vol1/fastq/SRR147/096/SRR14702896/SRR14702896_1.fastq.gz;ftp.sra.ebi.ac.uk/vol1/fastq/SRR147/096/SRR14702896/SRR14702896_2.fastq.gz
2022.EXT.1115.1348.02280	SRR12575541	SAMN15970342	vegetables	98.24	35	0	Listeria_monocytogenes	42.848	91.603	46	2915345	251837	CC4	ftp.sra.ebi.ac.uk/vol1/fastq/SRR125/041/SRR12575541/SRR12575541_1.fastq.gz;ftp.sra.ebi.ac.uk/vol1/fastq/SRR125/041/SRR12575541/SRR12575541_2.fastq.gz
2022.EXT.1115.1348.02281	SRR9042855	SAMN03002788	fruit	99.17	36	0	Listeria_monocytogenes	53.291	92.071	24	2912060	355927	CC183	ftp.sra.ebi.ac.uk/vol1/fastq/SRR904/005/SRR9042855/SRR9042855_1.fastq.gz;ftp.sra.ebi.ac.uk/vol1/fastq/SRR904/005/SRR9042855/SRR9042855_2.fastq.gz
2022.EXT.1115.1348.02282	SRR8187276	SAMN10397001	dairy	99.28	38	0	Listeria_monocytogenes	45.634	86.904	58	3155989	209375	CC5	ftp.sra.ebi.ac.uk/vol1/fastq/SRR818/006/SRR8187276/SRR8187276_1.fastq.gz;ftp.sra.ebi.ac.uk/vol1/fastq/SRR818/006/SRR8187276/SRR8187276_2.fastq.gz
2022.EXT.1115.1348.02284	SRR13072767	SAMN16816406	poultry	98.59	36	0	Listeria_monocytogenes	44.953	91.511	128	3056311	47512	none	ftp.sra.ebi.ac.uk/vol1/fastq/SRR130/067/SRR13072767/SRR13072767_1.fastq.gz;ftp.sra.ebi.ac.uk/vol1/fastq/SRR130/067/SRR13072767/SRR13072767_2.fastq.gz
2022.EXT.1115.1348.02285	SRR10843674	SAMN13747397	dairy	98.38	37	0	Listeria_monocytogenes	57.429	93.376	33	2956535	287021	CC8	ftp.sra.ebi.ac.uk/vol1/fastq/SRR108/074/SRR10843674/SRR10843674_1.fastq.gz;ftp.sra.ebi.ac.uk/vol1/fastq/SRR108/074/SRR10843674/SRR10843674_2.fastq.gz
2022.EXT.1115.1348.02286	SRR1635206	SAMN03097642	fruit	98.85	37	0	Listeria_monocytogenes	45.591	89.788	14	2885022	1451524	CC131	ftp.sra.ebi.ac.uk/vol1/fastq/SRR163/006/SRR1635206/SRR1635206_1.fastq.gz;ftp.sra.ebi.ac.uk/vol1/fastq/SRR163/006/SRR1635206/SRR1635206_2.fastq.gz
2022.EXT.1115.1348.02287	SRR12200331	SAMN15508338	poultry	98.82	36	1	Listeria_monocytogenes	39.914	91.244	108	3051591	53811	CC155	ftp.sra.ebi.ac.uk/vol1/fastq/SRR122/031/SRR12200331/SRR12200331_1.fastq.gz;ftp.sra.ebi.ac.uk/vol1/fastq/SRR122/031/SRR12200331/SRR12200331_2.fastq.gz
2022.EXT.1115.1348.02289	SRR1195692	SAMN02569969	leafy_greens	96.58	37	0	Listeria_monocytogenes	41.734	93.005	21	2902638	349394	CC489	ftp.sra.ebi.ac.uk/vol1/fastq/SRR119/002/SRR1195692/SRR1195692_1.fastq.gz;ftp.sra.ebi.ac.uk/vol1/fastq/SRR119/002/SRR1195692/SRR1195692_2.fastq.gz
2022.EXT.1115.1348.0229	SRR13811336	SAMN18093947	dairy	99.22	37	0	Listeria_monocytogenes	44.919	87.217	42	3046799	159767	none	ftp.sra.ebi.ac.uk/vol1/fastq/SRR138/036/SRR13811336/SRR13811336_1.fastq.gz;ftp.sra.ebi.ac.uk/vol1/fastq/SRR138/036/SRR13811336/SRR13811336_2.fastq.gz
2022.EXT.1115.1348.02290	SRR12522506	SAMN15913264	vegetables	98.15	35	1	Listeria_monocytogenes	44.171	97.766	18	2837766	423420	none	ftp.sra.ebi.ac.uk/vol1/fastq/SRR125/006/SRR12522506/SRR12522506_1.fastq.gz;ftp.sra.ebi.ac.uk/vol1/fastq/SRR125/006/SRR12522506/SRR12522506_2.fastq.gz
2022.EXT.1115.1348.02291	SRR1763858	SAMN03278634	fruit	99.23	37	0	Listeria_monocytogenes	46.224	89.391	13	2952847	1507411	CC1	ftp.sra.ebi.ac.uk/vol1/fastq/SRR176/008/SRR1763858/SRR1763858_1.fastq.gz;ftp.sra.ebi.ac.uk/vol1/fastq/SRR176/008/SRR1763858/SRR1763858_2.fastq.gz
2022.EXT.1115.1348.02292	SRR12522490	SAMN15913279	vegetables	97.98	35	1	Listeria_monocytogenes	44.19	91.278	71	2968731	500080	CC217	ftp.sra.ebi.ac.uk/vol1/fastq/SRR125/090/SRR12522490/SRR12522490_1.fastq.gz;ftp.sra.ebi.ac.uk/vol1/fastq/SRR125/090/SRR12522490/SRR12522490_2.fastq.gz
2022.EXT.1115.1348.02293	SRR1973649	SAMN03285135	fruit	99.05	37	0	Listeria_monocytogenes	44.629	94.698	46	3046662	390005	CC9	ftp.sra.ebi.ac.uk/vol1/fastq/SRR197/009/SRR1973649/SRR1973649_1.fastq.gz;ftp.sra.ebi.ac.uk/vol1/fastq/SRR197/009/SRR1973649/SRR1973649_2.fastq.gz
2022.EXT.1115.1348.02294	SRR5409429	SAMN06620523	dairy	99.26	37	0	Listeria_monocytogenes	44.243	92.4	133	2945995	42640	ST736	ftp.sra.ebi.ac.uk/vol1/fastq/SRR540/009/SRR5409429/SRR5409429_1.fastq.gz;ftp.sra.ebi.ac.uk/vol1/fastq/SRR540/009/SRR5409429/SRR5409429_2.fastq.gz
2022.EXT.1115.1348.02295	SRR2650301	SAMN02709396	fruit	97.08	36	1	Listeria_monocytogenes	48.21	88.858	11	2823091	481718	ST1138	ftp.sra.ebi.ac.uk/vol1/fastq/SRR265/001/SRR2650301/SRR2650301_1.fastq.gz;ftp.sra.ebi.ac.uk/vol1/fastq/SRR265/001/SRR2650301/SRR2650301_2.fastq.gz
2022.EXT.1115.1348.02296	SRR13071060	SAMN16814733	poultry	98.28	36	0	Listeria_monocytogenes	38.348	95.419	126	2978100	46972	CC403	ftp.sra.ebi.ac.uk/vol1/fastq/SRR130/060/SRR13071060/SRR13071060_1.fastq.gz;ftp.sra.ebi.ac.uk/vol1/fastq/SRR130/060/SRR13071060/SRR13071060_2.fastq.gz
2022.EXT.1115.1348.02297	SRR13071099	SAMN16815203	meat	97.99	36	0	Listeria_monocytogenes	39.608	92.589	111	2994606	64684	CC8	ftp.sra.ebi.ac.uk/vol1/fastq/SRR130/099/SRR13071099/SRR13071099_1.fastq.gz;ftp.sra.ebi.ac.uk/vol1/fastq/SRR130/099/SRR13071099/SRR13071099_2.fastq.gz
2022.EXT.1115.1348.02298	SRR3143803	SAMN04437622	vegetables	99	37	1	Listeria_monocytogenes	52.389	91.861	22	3039602	437321	CC7	ftp.sra.ebi.ac.uk/vol1/fastq/SRR314/003/SRR3143803/SRR3143803_1.fastq.gz;ftp.sra.ebi.ac.uk/vol1/fastq/SRR314/003/SRR3143803/SRR3143803_2.fastq.gz
2022.EXT.1115.1348.02299	SRR18124363	SAMN26214649	fruit	96.13	36	0	Listeria_monocytogenes	57.619	92.099	90	3053494	477198	CC155	ftp.sra.ebi.ac.uk/vol1/fastq/SRR181/063/SRR18124363/SRR18124363_1.fastq.gz;ftp.sra.ebi.ac.uk/vol1/fastq/SRR181/063/SRR18124363/SRR18124363_2.fastq.gz
2022.EXT.1115.1348.023	SRR11676750	SAMN14901719	vegetables	99.16	37	0	Listeria_monocytogenes	42.174	90.789	22	3096706	503895	CC7	ftp.sra.ebi.ac.uk/vol1/fastq/SRR116/050/SRR11676750/SRR11676750_1.fastq.gz;ftp.sra.ebi.ac.uk/vol1/fastq/SRR116/050/SRR11676750/SRR11676750_2.fastq.gz
2022.EXT.1115.1348.0230	SRR7822145	SAMN10026590	vegetables	95.86	34	0	Listeria_monocytogenes	55.295	94.104	29	2958136	1500301	CC7	ftp.sra.ebi.ac.uk/vol1/fastq/SRR782/005/SRR7822145/SRR7822145_1.fastq.gz;ftp.sra.ebi.ac.uk/vol1/fastq/SRR782/005/SRR7822145/SRR7822145_2.fastq.gz
2022.EXT.1115.1348.02300	SRR14669259	SAMN19368296	dairy	99.28	36	0	Listeria_monocytogenes	47.025	87.209	36	3046505	175447	none	ftp.sra.ebi.ac.uk/vol1/fastq/SRR146/059/SRR14669259/SRR14669259_1.fastq.gz;ftp.sra.ebi.ac.uk/vol1/fastq/SRR146/059/SRR14669259/SRR14669259_2.fastq.gz
2022.EXT.1115.1348.02301	SRR2585388	SAMN03736702	poultry	98	37	0	Listeria_monocytogenes	52.227	91.591	26	3070516	460179	CC321	ftp.sra.ebi.ac.uk/vol1/fastq/SRR258/008/SRR2585388/SRR2585388_1.fastq.gz;ftp.sra.ebi.ac.uk/vol1/fastq/SRR258/008/SRR2585388/SRR2585388_2.fastq.gz
2022.EXT.1115.1348.02303	SRR2728260	SAMN02850678	fruit	98.86	37	0	Listeria_monocytogenes	49.622	88.434	13	2851314	1453014	ST1137	ftp.sra.ebi.ac.uk/vol1/fastq/SRR272/000/SRR2728260/SRR2728260_1.fastq.gz;ftp.sra.ebi.ac.uk/vol1/fastq/SRR272/000/SRR2728260/SRR2728260_2.fastq.gz
2022.EXT.1115.1348.02304	SRR13080701	SAMN16826905	meat	98.48	36	1	Listeria_monocytogenes	37.192	95.583	134	2902468	40170	CC8	ftp.sra.ebi.ac.uk/vol1/fastq/SRR130/001/SRR13080701/SRR13080701_1.fastq.gz;ftp.sra.ebi.ac.uk/vol1/fastq/SRR130/001/SRR13080701/SRR13080701_2.fastq.gz
2022.EXT.1115.1348.02305	SRR2917168	SAMN03702237	vegetables	96.44	36	0	Listeria_monocytogenes	49.678	93.325	43	3041970	361735	CC9	ftp.sra.ebi.ac.uk/vol1/fastq/SRR291/008/SRR2917168/SRR2917168_1.fastq.gz;ftp.sra.ebi.ac.uk/vol1/fastq/SRR291/008/SRR2917168/SRR2917168_2.fastq.gz
2022.EXT.1115.1348.02306	SRR1908998	SAMN02937459	fruit	96.52	36	0	Listeria_monocytogenes	58.053	92.204	25	2902587	293822	CC5	ftp.sra.ebi.ac.uk/vol1/fastq/SRR190/008/SRR1908998/SRR1908998_1.fastq.gz;ftp.sra.ebi.ac.uk/vol1/fastq/SRR190/008/SRR1908998/SRR1908998_2.fastq.gz
2022.EXT.1115.1348.02307	SRR1980616	SAMN03135524	dairy	99.54	37	2	Listeria_monocytogenes	60.58	86.161	35	3079424	296039	CC2	ftp.sra.ebi.ac.uk/vol1/fastq/SRR198/006/SRR1980616/SRR1980616_1.fastq.gz;ftp.sra.ebi.ac.uk/vol1/fastq/SRR198/006/SRR1980616/SRR1980616_2.fastq.gz
2022.EXT.1115.1348.02308	SRR10023486	SAMN12642333	dairy	99.06	37	1	Listeria_monocytogenes	49.067	92.275	56	2927360	153606	CC379	ftp.sra.ebi.ac.uk/vol1/fastq/SRR100/086/SRR10023486/SRR10023486_1.fastq.gz;ftp.sra.ebi.ac.uk/vol1/fastq/SRR100/086/SRR10023486/SRR10023486_2.fastq.gz
2022.EXT.1115.1348.02309	SRR1206144	SAMN01939120	leafy_greens	98.98	37	0	Listeria_monocytogenes	39.883	92.062	19	3027796	534455	CC1127	ftp.sra.ebi.ac.uk/vol1/fastq/SRR120/004/SRR1206144/SRR1206144_1.fastq.gz;ftp.sra.ebi.ac.uk/vol1/fastq/SRR120/004/SRR1206144/SRR1206144_2.fastq.gz
2022.EXT.1115.1348.0231	SRR12522473	SAMN15913294	vegetables	98.45	35	0	Listeria_monocytogenes	47.465	94.73	17	2937260	499950	CC11	ftp.sra.ebi.ac.uk/vol1/fastq/SRR125/073/SRR12522473/SRR12522473_1.fastq.gz;ftp.sra.ebi.ac.uk/vol1/fastq/SRR125/073/SRR12522473/SRR12522473_2.fastq.gz
2022.EXT.1115.1348.02310	SRR10298123	SAMN13047656	poultry	98.71	37	0	Listeria_monocytogenes	46.335	88.86	83	3069777	258539	CC288	ftp.sra.ebi.ac.uk/vol1/fastq/SRR102/023/SRR10298123/SRR10298123_1.fastq.gz;ftp.sra.ebi.ac.uk/vol1/fastq/SRR102/023/SRR10298123/SRR10298123_2.fastq.gz
2022.EXT.1115.1348.02311	SRR13071930	SAMN16816105	meat	97.43	36	0	Listeria_monocytogenes	37.142	92.208	175	3026279	32145	CC8	ftp.sra.ebi.ac.uk/vol1/fastq/SRR130/030/SRR13071930/SRR13071930_1.fastq.gz;ftp.sra.ebi.ac.uk/vol1/fastq/SRR130/030/SRR13071930/SRR13071930_2.fastq.gz
2022.EXT.1115.1348.02312	SRR13080096	SAMN16826450	poultry	97.83	36	0	Listeria_monocytogenes	39.551	95.42	109	2925033	47491	CC37	ftp.sra.ebi.ac.uk/vol1/fastq/SRR130/096/SRR13080096/SRR13080096_1.fastq.gz;ftp.sra.ebi.ac.uk/vol1/fastq/SRR130/096/SRR13080096/SRR13080096_2.fastq.gz
2022.EXT.1115.1348.02313	SRR3147180	SAMN04450327	leafy_greens	97.54	36	0	Listeria_monocytogenes	44.696	92.259	83	2906999	119223	CC183	ftp.sra.ebi.ac.uk/vol1/fastq/SRR314/000/SRR3147180/SRR3147180_1.fastq.gz;ftp.sra.ebi.ac.uk/vol1/fastq/SRR314/000/SRR3147180/SRR3147180_2.fastq.gz
2022.EXT.1115.1348.02314	SRR3215330	SAMN04539448	dairy	98.64	37	0	Listeria_monocytogenes	45.618	87.824	14	2930389	547082	ST998	ftp.sra.ebi.ac.uk/vol1/fastq/SRR321/000/SRR3215330/SRR3215330_1.fastq.gz;ftp.sra.ebi.ac.uk/vol1/fastq/SRR321/000/SRR3215330/SRR3215330_2.fastq.gz
2022.EXT.1115.1348.02315	SRR16506808	SAMN21582199	leafy_greens	97.7	37	0	Listeria_monocytogenes	39.844	94.189	43	2988948	116114	CC7	ftp.sra.ebi.ac.uk/vol1/fastq/SRR165/008/SRR16506808/SRR16506808_1.fastq.gz;ftp.sra.ebi.ac.uk/vol1/fastq/SRR165/008/SRR16506808/SRR16506808_2.fastq.gz
2022.EXT.1115.1348.02316	SRR3191373	SAMN04522130	dairy	98.54	37	1	Listeria_monocytogenes	41.014	96.751	17	2869028	424734	CC29	ftp.sra.ebi.ac.uk/vol1/fastq/SRR319/003/SRR3191373/SRR3191373_1.fastq.gz;ftp.sra.ebi.ac.uk/vol1/fastq/SRR319/003/SRR3191373/SRR3191373_2.fastq.gz
2022.EXT.1115.1348.02317	SRR7877405	SAMN10083731	vegetables	99.27	37	1	Listeria_monocytogenes	50.344	92.654	272	2831349	21283	CC4	ftp.sra.ebi.ac.uk/vol1/fastq/SRR787/005/SRR7877405/SRR7877405_1.fastq.gz;ftp.sra.ebi.ac.uk/vol1/fastq/SRR787/005/SRR7877405/SRR7877405_2.fastq.gz
2022.EXT.1115.1348.02318	SRR3191429	SAMN04506961	dairy	97.02	36	0	Listeria_monocytogenes	57.119	92.314	24	2922762	507427	CC5	ftp.sra.ebi.ac.uk/vol1/fastq/SRR319/009/SRR3191429/SRR3191429_1.fastq.gz;ftp.sra.ebi.ac.uk/vol1/fastq/SRR319/009/SRR3191429/SRR3191429_2.fastq.gz
2022.EXT.1115.1348.0232	SRR5629166	SAMN07177538	dairy	98.98	37	0	Listeria_monocytogenes	44.817	89.871	21	3009396	514495	CC5	ftp.sra.ebi.ac.uk/vol1/fastq/SRR562/006/SRR5629166/SRR5629166_1.fastq.gz;ftp.sra.ebi.ac.uk/vol1/fastq/SRR562/006/SRR5629166/SRR5629166_2.fastq.gz
2022.EXT.1115.1348.02322	SRR2915944	SAMN03431388	dairy	98.92	37	0	Listeria_monocytogenes	55.716	96.09	20	2899178	443674	CC21	ftp.sra.ebi.ac.uk/vol1/fastq/SRR291/004/SRR2915944/SRR2915944_1.fastq.gz;ftp.sra.ebi.ac.uk/vol1/fastq/SRR291/004/SRR2915944/SRR2915944_2.fastq.gz
2022.EXT.1115.1348.02323	SRR3223762	SAMN04547029	dairy	98.42	37	0	Listeria_monocytogenes	43.751	93.479	21	2883175	1488902	CC5	ftp.sra.ebi.ac.uk/vol1/fastq/SRR322/002/SRR3223762/SRR3223762_1.fastq.gz;ftp.sra.ebi.ac.uk/vol1/fastq/SRR322/002/SRR3223762/SRR3223762_2.fastq.gz
2022.EXT.1115.1348.02324	SRR4301094	SAMN05521541	dairy	95.34	36	0	Listeria_monocytogenes	59.08	88.323	30	2927589	357459	CC1	ftp.sra.ebi.ac.uk/vol1/fastq/SRR430/004/SRR4301094/SRR4301094_1.fastq.gz;ftp.sra.ebi.ac.uk/vol1/fastq/SRR430/004/SRR4301094/SRR4301094_2.fastq.gz
2022.EXT.1115.1348.02326	SRR4435448	SAMN05721609	leafy_greens	98.34	37	0	Listeria_monocytogenes	50.22	86.979	278	3039092	22990	CC5	ftp.sra.ebi.ac.uk/vol1/fastq/SRR443/008/SRR4435448/SRR4435448_1.fastq.gz;ftp.sra.ebi.ac.uk/vol1/fastq/SRR443/008/SRR4435448/SRR4435448_2.fastq.gz
2022.EXT.1115.1348.02327	SRR2124276	SAMN03285200	dairy	98.36	34	1	Listeria_monocytogenes	47.192	92.521	35	2925966	257627	CC379	ftp.sra.ebi.ac.uk/vol1/fastq/SRR212/006/SRR2124276/SRR2124276_1.fastq.gz;ftp.sra.ebi.ac.uk/vol1/fastq/SRR212/006/SRR2124276/SRR2124276_2.fastq.gz
2022.EXT.1115.1348.0233	SRR14660134	SAMN19354215	dairy	99.51	37	0	Listeria_monocytogenes	49.608	88.159	39	3105109	514690	CC3	ftp.sra.ebi.ac.uk/vol1/fastq/SRR146/034/SRR14660134/SRR14660134_1.fastq.gz;ftp.sra.ebi.ac.uk/vol1/fastq/SRR146/034/SRR14660134/SRR14660134_2.fastq.gz
2022.EXT.1115.1348.02330	SRR3593519	SAMN05058729	fruit	99.3	37	0	Listeria_monocytogenes	40.301	86.928	18	3162640	602681	CC5	ftp.sra.ebi.ac.uk/vol1/fastq/SRR359/009/SRR3593519/SRR3593519_1.fastq.gz;ftp.sra.ebi.ac.uk/vol1/fastq/SRR359/009/SRR3593519/SRR3593519_2.fastq.gz
2022.EXT.1115.1348.02331	SRR5244423	SAMN03135530	fruit	98.66	37	0	Listeria_monocytogenes	46.378	96.174	14	2880759	582111	CC14	ftp.sra.ebi.ac.uk/vol1/fastq/SRR524/003/SRR5244423/SRR5244423_1.fastq.gz;ftp.sra.ebi.ac.uk/vol1/fastq/SRR524/003/SRR5244423/SRR5244423_2.fastq.gz
2022.EXT.1115.1348.02332	SRR3053137	SAMN04358690	dairy	97.66	36	0	Listeria_monocytogenes	37.462	91.038	131	3082979	58918	CC101	ftp.sra.ebi.ac.uk/vol1/fastq/SRR305/007/SRR3053137/SRR3053137_1.fastq.gz;ftp.sra.ebi.ac.uk/vol1/fastq/SRR305/007/SRR3053137/SRR3053137_2.fastq.gz
2022.EXT.1115.1348.02333	SRR3214208	SAMN04487243	poultry	98.97	37	0	Listeria_monocytogenes	41.545	93.185	12	2993890	1500991	none	ftp.sra.ebi.ac.uk/vol1/fastq/SRR321/008/SRR3214208/SRR3214208_1.fastq.gz;ftp.sra.ebi.ac.uk/vol1/fastq/SRR321/008/SRR3214208/SRR3214208_2.fastq.gz
2022.EXT.1115.1348.02334	SRR1220717	SAMN02567860	leafy_greens	99.06	37	0	Listeria_monocytogenes	54.186	87.628	26	3037685	262116	CC1	ftp.sra.ebi.ac.uk/vol1/fastq/SRR122/007/SRR1220717/SRR1220717_1.fastq.gz;ftp.sra.ebi.ac.uk/vol1/fastq/SRR122/007/SRR1220717/SRR1220717_2.fastq.gz
2022.EXT.1115.1348.02335	SRR1814383	SAMN03357082	meat	98.55	37	4	Listeria_monocytogenes	49.812	94.711	32	3026214	449255	CC9	ftp.sra.ebi.ac.uk/vol1/fastq/SRR181/003/SRR1814383/SRR1814383_1.fastq.gz;ftp.sra.ebi.ac.uk/vol1/fastq/SRR181/003/SRR1814383/SRR1814383_2.fastq.gz
2022.EXT.1115.1348.02336	SRR5341553	SAMN02923525	dairy	98.97	37	0	Listeria_monocytogenes	58.237	89.948	45	3101204	431555	CC31	ftp.sra.ebi.ac.uk/vol1/fastq/SRR534/003/SRR5341553/SRR5341553_1.fastq.gz;ftp.sra.ebi.ac.uk/vol1/fastq/SRR534/003/SRR5341553/SRR5341553_2.fastq.gz
2022.EXT.1115.1348.02337	SRR955387	SAMN02318986	dairy	95.31	35	0	Listeria_monocytogenes	48.573	90.925	29	2879878	515303	CC6	ftp.sra.ebi.ac.uk/vol1/fastq/SRR955/SRR955387/SRR955387_1.fastq.gz;ftp.sra.ebi.ac.uk/vol1/fastq/SRR955/SRR955387/SRR955387_2.fastq.gz
2022.EXT.1115.1348.02338	SRR12522504	SAMN15913266	vegetables	98.34	35	0	Listeria_monocytogenes	42.825	91.723	50	2910587	256586	CC4	ftp.sra.ebi.ac.uk/vol1/fastq/SRR125/004/SRR12522504/SRR12522504_1.fastq.gz;ftp.sra.ebi.ac.uk/vol1/fastq/SRR125/004/SRR12522504/SRR12522504_2.fastq.gz
2022.EXT.1115.1348.02339	SRR10947556	SAMN13898697	meat	98.83	36	0	Listeria_monocytogenes	41.652	91.16	67	2932606	110914	none	ftp.sra.ebi.ac.uk/vol1/fastq/SRR109/056/SRR10947556/SRR10947556_1.fastq.gz;ftp.sra.ebi.ac.uk/vol1/fastq/SRR109/056/SRR10947556/SRR10947556_2.fastq.gz
2022.EXT.1115.1348.0234	SRR13079647	SAMN16825942	poultry	97.34	36	0	Listeria_monocytogenes	38.741	92.713	149	3000534	44737	CC8	ftp.sra.ebi.ac.uk/vol1/fastq/SRR130/047/SRR13079647/SRR13079647_1.fastq.gz;ftp.sra.ebi.ac.uk/vol1/fastq/SRR130/047/SRR13079647/SRR13079647_2.fastq.gz
2022.EXT.1115.1348.02340	SRR5422023	SAMN03702785	fruit	97.71	36	0	Listeria_monocytogenes	49.027	96.273	16	2877455	435010	CC918	ftp.sra.ebi.ac.uk/vol1/fastq/SRR542/003/SRR5422023/SRR5422023_1.fastq.gz;ftp.sra.ebi.ac.uk/vol1/fastq/SRR542/003/SRR5422023/SRR5422023_2.fastq.gz
2022.EXT.1115.1348.02341	SRR5422001	SAMN03097576	fruit	98.65	37	0	Listeria_monocytogenes	60.057	90.826	38	2941932	345771	CC392	ftp.sra.ebi.ac.uk/vol1/fastq/SRR542/001/SRR5422001/SRR5422001_1.fastq.gz;ftp.sra.ebi.ac.uk/vol1/fastq/SRR542/001/SRR5422001/SRR5422001_2.fastq.gz
2022.EXT.1115.1348.02342	SRR5452343	SAMN02923303	seafood	98.45	37	0	Listeria_monocytogenes	46.291	94.419	12	2959690	437867	CC7	ftp.sra.ebi.ac.uk/vol1/fastq/SRR545/003/SRR5452343/SRR5452343_1.fastq.gz;ftp.sra.ebi.ac.uk/vol1/fastq/SRR545/003/SRR5452343/SRR5452343_2.fastq.gz
2022.EXT.1115.1348.02343	SRR8732232	SAMN02923025	vegetables	97.7	37	0	Listeria_monocytogenes	49.275	90.822	33	2958339	552305	CC688	ftp.sra.ebi.ac.uk/vol1/fastq/SRR873/002/SRR8732232/SRR8732232_1.fastq.gz;ftp.sra.ebi.ac.uk/vol1/fastq/SRR873/002/SRR8732232/SRR8732232_2.fastq.gz
2022.EXT.1115.1348.02344	SRR10489681	SAMN13286392	dairy	98.29	37	2	Listeria_monocytogenes	41.294	92.174	19	2879181	1469033	CC1	ftp.sra.ebi.ac.uk/vol1/fastq/SRR104/081/SRR10489681/SRR10489681_1.fastq.gz;ftp.sra.ebi.ac.uk/vol1/fastq/SRR104/081/SRR10489681/SRR10489681_2.fastq.gz
2022.EXT.1115.1348.02345	SRR13334742	SAMN17188781	meat	98.53	36	0	Listeria_monocytogenes	42.733	92.876	133	3008672	43230	CC8	ftp.sra.ebi.ac.uk/vol1/fastq/SRR133/042/SRR13334742/SRR13334742_1.fastq.gz;ftp.sra.ebi.ac.uk/vol1/fastq/SRR133/042/SRR13334742/SRR13334742_2.fastq.gz
2022.EXT.1115.1348.02346	SRR1803139	SAMN03329999	leafy_greens	92.71	35	0	Listeria_monocytogenes	56.639	87.633	18	2913311	500885	CC195	ftp.sra.ebi.ac.uk/vol1/fastq/SRR180/009/SRR1803139/SRR1803139_1.fastq.gz;ftp.sra.ebi.ac.uk/vol1/fastq/SRR180/009/SRR1803139/SRR1803139_2.fastq.gz
2022.EXT.1115.1348.02347	SRR1575986	SAMN03024033	fruit	99.21	37	0	Listeria_monocytogenes	50.356	97.169	20	2861405	449908	ST364	ftp.sra.ebi.ac.uk/vol1/fastq/SRR157/006/SRR1575986/SRR1575986_1.fastq.gz;ftp.sra.ebi.ac.uk/vol1/fastq/SRR157/006/SRR1575986/SRR1575986_2.fastq.gz
2022.EXT.1115.1348.02348	SRR13075514	SAMN16822767	poultry	98.68	36	1	Listeria_monocytogenes	40.407	94.676	107	2949332	61704	CC155	ftp.sra.ebi.ac.uk/vol1/fastq/SRR130/014/SRR13075514/SRR13075514_1.fastq.gz;ftp.sra.ebi.ac.uk/vol1/fastq/SRR130/014/SRR13075514/SRR13075514_2.fastq.gz
2022.EXT.1115.1348.02349	SRR7877408	SAMN10083734	fruit	97.14	36	0	Listeria_monocytogenes	57.047	95.271	204	2892745	26818	none	ftp.sra.ebi.ac.uk/vol1/fastq/SRR787/008/SRR7877408/SRR7877408_1.fastq.gz;ftp.sra.ebi.ac.uk/vol1/fastq/SRR787/008/SRR7877408/SRR7877408_2.fastq.gz
2022.EXT.1115.1348.0235	SRR6349229	SAMN07552032	dairy	99.22	37	0	Listeria_monocytogenes	40.315	95.555	13	2911962	1487388	ST1871	ftp.sra.ebi.ac.uk/vol1/fastq/SRR634/009/SRR6349229/SRR6349229_1.fastq.gz;ftp.sra.ebi.ac.uk/vol1/fastq/SRR634/009/SRR6349229/SRR6349229_2.fastq.gz
2022.EXT.1115.1348.02350	SRR4435445	SAMN05721611	leafy_greens	98.65	36	1	Listeria_monocytogenes	47.668	87.53	224	3051164	29910	CC5	ftp.sra.ebi.ac.uk/vol1/fastq/SRR443/005/SRR4435445/SRR4435445_1.fastq.gz;ftp.sra.ebi.ac.uk/vol1/fastq/SRR443/005/SRR4435445/SRR4435445_2.fastq.gz
2022.EXT.1115.1348.02351	SRR13072632	SAMN16816335	meat	97.84	36	1	Listeria_monocytogenes	35.189	93.64	136	3034741	38582	CC9	ftp.sra.ebi.ac.uk/vol1/fastq/SRR130/032/SRR13072632/SRR13072632_1.fastq.gz;ftp.sra.ebi.ac.uk/vol1/fastq/SRR130/032/SRR13072632/SRR13072632_2.fastq.gz
2022.EXT.1115.1348.02352	SRR3215297	SAMN04487240	poultry	98.94	37	0	Listeria_monocytogenes	42.345	93.287	16	2995159	1498635	none	ftp.sra.ebi.ac.uk/vol1/fastq/SRR321/007/SRR3215297/SRR3215297_1.fastq.gz;ftp.sra.ebi.ac.uk/vol1/fastq/SRR321/007/SRR3215297/SRR3215297_2.fastq.gz
2022.EXT.1115.1348.02353	SRR1068583	SAMN02566980	dairy	98.38	37	1	Listeria_monocytogenes	65.515	92.134	38	3000826	189993	CC101	ftp.sra.ebi.ac.uk/vol1/fastq/SRR106/003/SRR1068583/SRR1068583_1.fastq.gz;ftp.sra.ebi.ac.uk/vol1/fastq/SRR106/003/SRR1068583/SRR1068583_2.fastq.gz
2022.EXT.1115.1348.02354	SRR2917167	SAMN03702236	vegetables	95.64	35	0	Listeria_monocytogenes	49.612	93.487	114	3050353	58893	CC9	ftp.sra.ebi.ac.uk/vol1/fastq/SRR291/007/SRR2917167/SRR2917167_1.fastq.gz;ftp.sra.ebi.ac.uk/vol1/fastq/SRR291/007/SRR2917167/SRR2917167_2.fastq.gz
2022.EXT.1115.1348.02355	SRR10293904	SAMN13059121	seafood	95.76	36	0	Listeria_monocytogenes	54.592	94.84	18	2922872	505219	CC8	ftp.sra.ebi.ac.uk/vol1/fastq/SRR102/004/SRR10293904/SRR10293904_1.fastq.gz;ftp.sra.ebi.ac.uk/vol1/fastq/SRR102/004/SRR10293904/SRR10293904_2.fastq.gz
2022.EXT.1115.1348.02356	SRR5646994	SAMN03702796	fruit	96.89	36	1	Listeria_monocytogenes	49.803	93.378	21	2879054	346118	ST736	ftp.sra.ebi.ac.uk/vol1/fastq/SRR564/004/SRR5646994/SRR5646994_1.fastq.gz;ftp.sra.ebi.ac.uk/vol1/fastq/SRR564/004/SRR5646994/SRR5646994_2.fastq.gz
2022.EXT.1115.1348.02357	SRR12522474	SAMN15913293	vegetables	98.29	35	0	Listeria_monocytogenes	45.355	89.654	34	2963638	541321	CC4	ftp.sra.ebi.ac.uk/vol1/fastq/SRR125/074/SRR12522474/SRR12522474_1.fastq.gz;ftp.sra.ebi.ac.uk/vol1/fastq/SRR125/074/SRR12522474/SRR12522474_2.fastq.gz
2022.EXT.1115.1348.02358	SRR15164328	SAMN20248550	vegetables	93.81	33	0	Listeria_monocytogenes	41.158	95.996	340	2890688	16544	none	ftp.sra.ebi.ac.uk/vol1/fastq/SRR151/028/SRR15164328/SRR15164328_1.fastq.gz;ftp.sra.ebi.ac.uk/vol1/fastq/SRR151/028/SRR15164328/SRR15164328_2.fastq.gz
2022.EXT.1115.1348.02359	SRR12575551	SAMN15970355	vegetables	98.24	35	1	Listeria_monocytogenes	44.081	90.98	37	2923696	501552	CC4	ftp.sra.ebi.ac.uk/vol1/fastq/SRR125/051/SRR12575551/SRR12575551_1.fastq.gz;ftp.sra.ebi.ac.uk/vol1/fastq/SRR125/051/SRR12575551/SRR12575551_2.fastq.gz
2022.EXT.1115.1348.0236	SRR5010516	SAMN06005707	dairy	99	37	0	Listeria_monocytogenes	48.869	91.041	16	2914406	551216	CC389	ftp.sra.ebi.ac.uk/vol1/fastq/SRR501/006/SRR5010516/SRR5010516_1.fastq.gz;ftp.sra.ebi.ac.uk/vol1/fastq/SRR501/006/SRR5010516/SRR5010516_2.fastq.gz
2022.EXT.1115.1348.02360	SRR5380853	SAMN02924028	fruit	99.05	37	0	Listeria_monocytogenes	45.082	89.698	33	2993518	498213	CC288	ftp.sra.ebi.ac.uk/vol1/fastq/SRR538/003/SRR5380853/SRR5380853_1.fastq.gz;ftp.sra.ebi.ac.uk/vol1/fastq/SRR538/003/SRR5380853/SRR5380853_2.fastq.gz
2022.EXT.1115.1348.02361	SRR10298364	SAMN13047990	poultry	97	37	0	Listeria_monocytogenes	46.232	92.98	23	2973849	292563	CC155	ftp.sra.ebi.ac.uk/vol1/fastq/SRR102/064/SRR10298364/SRR10298364_1.fastq.gz;ftp.sra.ebi.ac.uk/vol1/fastq/SRR102/064/SRR10298364/SRR10298364_2.fastq.gz
2022.EXT.1115.1348.02362	SRR3081894	SAMN04347223	fruit	98.65	36	0	Listeria_monocytogenes	46.844	89.4	37	2978421	515039	CC6	ftp.sra.ebi.ac.uk/vol1/fastq/SRR308/004/SRR3081894/SRR3081894_1.fastq.gz;ftp.sra.ebi.ac.uk/vol1/fastq/SRR308/004/SRR3081894/SRR3081894_2.fastq.gz
2022.EXT.1115.1348.02363	SRR2156620	SAMN02922085	seafood	99.37	37	0	Listeria_monocytogenes	47.457	92.296	20	3027519	438205	CC321	ftp.sra.ebi.ac.uk/vol1/fastq/SRR215/000/SRR2156620/SRR2156620_1.fastq.gz;ftp.sra.ebi.ac.uk/vol1/fastq/SRR215/000/SRR2156620/SRR2156620_2.fastq.gz
2022.EXT.1115.1348.02364	SRR2924600	SAMN03285264	fruit	97.4	36	0	Listeria_monocytogenes	51.382	91.076	28	2923037	321088	CC6	ftp.sra.ebi.ac.uk/vol1/fastq/SRR292/000/SRR2924600/SRR2924600_1.fastq.gz;ftp.sra.ebi.ac.uk/vol1/fastq/SRR292/000/SRR2924600/SRR2924600_2.fastq.gz
2022.EXT.1115.1348.02365	SRR1201332	SAMN02677683	vegetables	96.28	36	0	Listeria_monocytogenes	50.924	88.568	40	3061590	348379	CC5	ftp.sra.ebi.ac.uk/vol1/fastq/SRR120/002/SRR1201332/SRR1201332_1.fastq.gz;ftp.sra.ebi.ac.uk/vol1/fastq/SRR120/002/SRR1201332/SRR1201332_2.fastq.gz
2022.EXT.1115.1348.02366	SRR13070588	SAMN16813072	meat	98.57	36	1	Listeria_monocytogenes	39.601	93.447	149	2927820	50157	CC6	ftp.sra.ebi.ac.uk/vol1/fastq/SRR130/088/SRR13070588/SRR13070588_1.fastq.gz;ftp.sra.ebi.ac.uk/vol1/fastq/SRR130/088/SRR13070588/SRR13070588_2.fastq.gz
2022.EXT.1115.1348.02367	SRR13333723	SAMN17188259	poultry	98.11	36	0	Listeria_monocytogenes	42.171	94.034	277	3022468	24517	CC475	ftp.sra.ebi.ac.uk/vol1/fastq/SRR133/023/SRR13333723/SRR13333723_1.fastq.gz;ftp.sra.ebi.ac.uk/vol1/fastq/SRR133/023/SRR13333723/SRR13333723_2.fastq.gz
2022.EXT.1115.1348.02368	SRR1908995	SAMN02937470	fruit	96.75	36	0	Listeria_monocytogenes	55.631	93.012	29	2902159	259841	CC5	ftp.sra.ebi.ac.uk/vol1/fastq/SRR190/005/SRR1908995/SRR1908995_1.fastq.gz;ftp.sra.ebi.ac.uk/vol1/fastq/SRR190/005/SRR1908995/SRR1908995_2.fastq.gz
2022.EXT.1115.1348.02369	SRR5819638	SAMN02937445	fruit	97.17	37	0	Listeria_monocytogenes	56.539	92.626	28	2902231	265755	CC5	ftp.sra.ebi.ac.uk/vol1/fastq/SRR581/008/SRR5819638/SRR5819638_1.fastq.gz;ftp.sra.ebi.ac.uk/vol1/fastq/SRR581/008/SRR5819638/SRR5819638_2.fastq.gz
2022.EXT.1115.1348.0237	SRR5400203	SAMN02923414	seafood	98.17	37	0	Listeria_monocytogenes	58.768	91.753	35	3041797	437432	CC7	ftp.sra.ebi.ac.uk/vol1/fastq/SRR540/003/SRR5400203/SRR5400203_1.fastq.gz;ftp.sra.ebi.ac.uk/vol1/fastq/SRR540/003/SRR5400203/SRR5400203_2.fastq.gz
2022.EXT.1115.1348.02370	SRR3191420	SAMN04506952	dairy	98.46	37	0	Listeria_monocytogenes	58.179	90.108	28	2911917	302434	CC183	ftp.sra.ebi.ac.uk/vol1/fastq/SRR319/000/SRR3191420/SRR3191420_1.fastq.gz;ftp.sra.ebi.ac.uk/vol1/fastq/SRR319/000/SRR3191420/SRR3191420_2.fastq.gz
2022.EXT.1115.1348.02371	SRR2728259	SAMN02850679	fruit	95.42	36	0	Listeria_monocytogenes	48.619	87.899	14	2851741	1453238	ST1137	ftp.sra.ebi.ac.uk/vol1/fastq/SRR272/009/SRR2728259/SRR2728259_1.fastq.gz;ftp.sra.ebi.ac.uk/vol1/fastq/SRR272/009/SRR2728259/SRR2728259_2.fastq.gz
2022.EXT.1115.1348.02372	SRR3509926	SAMN04575415	dairy	98.41	36	0	Listeria_monocytogenes	44.265	97.382	16	2838570	1458787	CC7	ftp.sra.ebi.ac.uk/vol1/fastq/SRR350/006/SRR3509926/SRR3509926_1.fastq.gz;ftp.sra.ebi.ac.uk/vol1/fastq/SRR350/006/SRR3509926/SRR3509926_2.fastq.gz
2022.EXT.1115.1348.02373	SRR12522477	SAMN15913291	vegetables	98.2	35	1	Listeria_monocytogenes	46.627	95.432	17	2915900	479751	none	ftp.sra.ebi.ac.uk/vol1/fastq/SRR125/077/SRR12522477/SRR12522477_1.fastq.gz;ftp.sra.ebi.ac.uk/vol1/fastq/SRR125/077/SRR12522477/SRR12522477_2.fastq.gz
2022.EXT.1115.1348.02374	SRR1814333	SAMN03357032	meat	98.7	37	1	Listeria_monocytogenes	46.451	88.997	188	3048665	515264	CC6	ftp.sra.ebi.ac.uk/vol1/fastq/SRR181/003/SRR1814333/SRR1814333_1.fastq.gz;ftp.sra.ebi.ac.uk/vol1/fastq/SRR181/003/SRR1814333/SRR1814333_2.fastq.gz
2022.EXT.1115.1348.02376	SRR12522494	SAMN15913275	vegetables	98.25	35	0	Listeria_monocytogenes	44.165	91.541	44	2910503	238848	CC4	ftp.sra.ebi.ac.uk/vol1/fastq/SRR125/094/SRR12522494/SRR12522494_1.fastq.gz;ftp.sra.ebi.ac.uk/vol1/fastq/SRR125/094/SRR12522494/SRR12522494_2.fastq.gz
2022.EXT.1115.1348.02377	SRR2650252	SAMN04146147	fruit	98.3	37	0	Listeria_monocytogenes	47.129	89.885	15	2873975	1465515	ST1130	ftp.sra.ebi.ac.uk/vol1/fastq/SRR265/002/SRR2650252/SRR2650252_1.fastq.gz;ftp.sra.ebi.ac.uk/vol1/fastq/SRR265/002/SRR2650252/SRR2650252_2.fastq.gz
2022.EXT.1115.1348.02378	SRR2076028	SAMN03770170	dairy	96.38	35	1	Listeria_monocytogenes	52.656	91.008	43	2993771	348356	CC5	ftp.sra.ebi.ac.uk/vol1/fastq/SRR207/008/SRR2076028/SRR2076028_1.fastq.gz;ftp.sra.ebi.ac.uk/vol1/fastq/SRR207/008/SRR2076028/SRR2076028_2.fastq.gz
2022.EXT.1115.1348.02379	SRR2534083	SAMN03983448	leafy_greens	98.4	37	0	Listeria_monocytogenes	56.203	94.945	11	2934727	547107	ST376	ftp.sra.ebi.ac.uk/vol1/fastq/SRR253/003/SRR2534083/SRR2534083_1.fastq.gz;ftp.sra.ebi.ac.uk/vol1/fastq/SRR253/003/SRR2534083/SRR2534083_2.fastq.gz
2022.EXT.1115.1348.0238	SRR9003231	SAMN06242535	dairy	96.91	36	0	Listeria_monocytogenes	46.751	93.079	28	2922791	289433	CC5	ftp.sra.ebi.ac.uk/vol1/fastq/SRR900/001/SRR9003231/SRR9003231_1.fastq.gz;ftp.sra.ebi.ac.uk/vol1/fastq/SRR900/001/SRR9003231/SRR9003231_2.fastq.gz
2022.EXT.1115.1348.02380	SRR12522479	SAMN15913289	vegetables	98.35	35	0	Listeria_monocytogenes	44.184	91.217	28	2914141	541321	CC4	ftp.sra.ebi.ac.uk/vol1/fastq/SRR125/079/SRR12522479/SRR12522479_1.fastq.gz;ftp.sra.ebi.ac.uk/vol1/fastq/SRR125/079/SRR12522479/SRR12522479_2.fastq.gz
2022.EXT.1115.1348.02381	SRR13080033	SAMN16826317	meat	97.74	36	0	Listeria_monocytogenes	39.052	91.086	132	3066204	47204	none	ftp.sra.ebi.ac.uk/vol1/fastq/SRR130/033/SRR13080033/SRR13080033_1.fastq.gz;ftp.sra.ebi.ac.uk/vol1/fastq/SRR130/033/SRR13080033/SRR13080033_2.fastq.gz
2022.EXT.1115.1348.02382	SRR3191374	SAMN04522131	dairy	98.66	37	0	Listeria_monocytogenes	40.023	97.109	35	2865037	250734	CC412	ftp.sra.ebi.ac.uk/vol1/fastq/SRR319/004/SRR3191374/SRR3191374_1.fastq.gz;ftp.sra.ebi.ac.uk/vol1/fastq/SRR319/004/SRR3191374/SRR3191374_2.fastq.gz
2022.EXT.1115.1348.02383	SRR5452344	SAMN02923301	seafood	98.77	37	0	Listeria_monocytogenes	52.733	94.5	18	2960292	437547	CC7	ftp.sra.ebi.ac.uk/vol1/fastq/SRR545/004/SRR5452344/SRR5452344_1.fastq.gz;ftp.sra.ebi.ac.uk/vol1/fastq/SRR545/004/SRR5452344/SRR5452344_2.fastq.gz
2022.EXT.1115.1348.02384	SRR15719697	SAMN21220905	meat	98.91	37	0	Listeria_monocytogenes	44.12	92.414	18	2876506	517199	CC1	ftp.sra.ebi.ac.uk/vol1/fastq/SRR157/097/SRR15719697/SRR15719697_1.fastq.gz;ftp.sra.ebi.ac.uk/vol1/fastq/SRR157/097/SRR15719697/SRR15719697_2.fastq.gz
2022.EXT.1115.1348.02385	SRR8175813	SAMN10393032	leafy_greens	96.36	36	0	Listeria_monocytogenes	44.921	97.197	22	2870378	363409	CC573	ftp.sra.ebi.ac.uk/vol1/fastq/SRR817/003/SRR8175813/SRR8175813_1.fastq.gz;ftp.sra.ebi.ac.uk/vol1/fastq/SRR817/003/SRR8175813/SRR8175813_2.fastq.gz
2022.EXT.1115.1348.02386	SRR12575542	SAMN15970341	vegetables	98.12	35	0	Listeria_monocytogenes	47.808	95.304	17	2916210	513311	none	ftp.sra.ebi.ac.uk/vol1/fastq/SRR125/042/SRR12575542/SRR12575542_1.fastq.gz;ftp.sra.ebi.ac.uk/vol1/fastq/SRR125/042/SRR12575542/SRR12575542_2.fastq.gz
2022.EXT.1115.1348.02387	SRR7786751	SAMN09953944	vegetables	98.63	36	1	Listeria_monocytogenes	57.928	95.559	263	2885736	26868	CC124	ftp.sra.ebi.ac.uk/vol1/fastq/SRR778/001/SRR7786751/SRR7786751_1.fastq.gz;ftp.sra.ebi.ac.uk/vol1/fastq/SRR778/001/SRR7786751/SRR7786751_2.fastq.gz
2022.EXT.1115.1348.02388	SRR6337597	SAMN08040165	vegetables	98.37	37	0	Listeria_monocytogenes	41.386	93.536	17	2993574	545114	CC321	ftp.sra.ebi.ac.uk/vol1/fastq/SRR633/007/SRR6337597/SRR6337597_1.fastq.gz;ftp.sra.ebi.ac.uk/vol1/fastq/SRR633/007/SRR6337597/SRR6337597_2.fastq.gz
2022.EXT.1115.1348.02389	SRR13079865	SAMN16825969	fruit	98.03	36	0	Listeria_monocytogenes	38.266	93.487	81	2937969	97879	CC224	ftp.sra.ebi.ac.uk/vol1/fastq/SRR130/065/SRR13079865/SRR13079865_1.fastq.gz;ftp.sra.ebi.ac.uk/vol1/fastq/SRR130/065/SRR13079865/SRR13079865_2.fastq.gz
2022.EXT.1115.1348.0239	SRR1763844	SAMN02922666	dairy	97.49	37	0	Listeria_monocytogenes	50.882	90.22	23	2889951	508080	CC663	ftp.sra.ebi.ac.uk/vol1/fastq/SRR176/004/SRR1763844/SRR1763844_1.fastq.gz;ftp.sra.ebi.ac.uk/vol1/fastq/SRR176/004/SRR1763844/SRR1763844_2.fastq.gz
2022.EXT.1115.1348.02391	SRR5244425	SAMN03135532	fruit	98.55	37	0	Listeria_monocytogenes	46.602	96.944	22	2861130	450017	ST364	ftp.sra.ebi.ac.uk/vol1/fastq/SRR524/005/SRR5244425/SRR5244425_1.fastq.gz;ftp.sra.ebi.ac.uk/vol1/fastq/SRR524/005/SRR5244425/SRR5244425_2.fastq.gz
2022.EXT.1115.1348.02392	SRR2542472	SAMN03702790	fruit	98.86	37	0	Listeria_monocytogenes	44.378	96.714	88	2865818	72036	CC918	ftp.sra.ebi.ac.uk/vol1/fastq/SRR254/002/SRR2542472/SRR2542472_1.fastq.gz;ftp.sra.ebi.ac.uk/vol1/fastq/SRR254/002/SRR2542472/SRR2542472_2.fastq.gz
2022.EXT.1115.1348.02393	SRR1509585	SAMN02769681	dairy	98.3	37	0	Listeria_monocytogenes	59.65	90.611	19	2976161	1489634	CC5	ftp.sra.ebi.ac.uk/vol1/fastq/SRR150/005/SRR1509585/SRR1509585_1.fastq.gz;ftp.sra.ebi.ac.uk/vol1/fastq/SRR150/005/SRR1509585/SRR1509585_2.fastq.gz
2022.EXT.1115.1348.02394	SRR1016596	SAMN02383870	dairy	97.92	37	1	Listeria_monocytogenes	44.284	87.448	30	3038223	362969	CC2	ftp.sra.ebi.ac.uk/vol1/fastq/SRR101/006/SRR1016596/SRR1016596_1.fastq.gz;ftp.sra.ebi.ac.uk/vol1/fastq/SRR101/006/SRR1016596/SRR1016596_2.fastq.gz
2022.EXT.1115.1348.02395	SRR1765790	SAMN03287038	fruit	99.42	37	0	Listeria_monocytogenes	40.75	92.753	38	2912907	342049	CC183	ftp.sra.ebi.ac.uk/vol1/fastq/SRR176/000/SRR1765790/SRR1765790_1.fastq.gz;ftp.sra.ebi.ac.uk/vol1/fastq/SRR176/000/SRR1765790/SRR1765790_2.fastq.gz
2022.EXT.1115.1348.02396	SRR5452336	SAMN02923305	seafood	99.34	37	0	Listeria_monocytogenes	55.349	94.279	18	2960279	437787	CC7	ftp.sra.ebi.ac.uk/vol1/fastq/SRR545/006/SRR5452336/SRR5452336_1.fastq.gz;ftp.sra.ebi.ac.uk/vol1/fastq/SRR545/006/SRR5452336/SRR5452336_2.fastq.gz
2022.EXT.1115.1348.02397	SRR1909004	SAMN02937467	fruit	93.88	36	0	Listeria_monocytogenes	61.401	91.484	28	2902304	348086	CC5	ftp.sra.ebi.ac.uk/vol1/fastq/SRR190/004/SRR1909004/SRR1909004_1.fastq.gz;ftp.sra.ebi.ac.uk/vol1/fastq/SRR190/004/SRR1909004/SRR1909004_2.fastq.gz
2022.EXT.1115.1348.02398	SRR6288341	SAMN02923382	seafood	97.9	37	0	Listeria_monocytogenes	53.881	93.757	36	3067595	476790	CC9	ftp.sra.ebi.ac.uk/vol1/fastq/SRR628/001/SRR6288341/SRR6288341_1.fastq.gz;ftp.sra.ebi.ac.uk/vol1/fastq/SRR628/001/SRR6288341/SRR6288341_2.fastq.gz
2022.EXT.1115.1348.02399	SRR1206158	SAMN01816208	leafy_greens	98.79	37	0	Listeria_monocytogenes	38.282	92.481	26	2884974	501888	CC4	ftp.sra.ebi.ac.uk/vol1/fastq/SRR120/008/SRR1206158/SRR1206158_1.fastq.gz;ftp.sra.ebi.ac.uk/vol1/fastq/SRR120/008/SRR1206158/SRR1206158_2.fastq.gz
2022.EXT.1115.1348.024	SRR13080089	SAMN16826439	poultry	97.91	36	1	Listeria_monocytogenes	40.541	97.075	119	2888998	44547	CC37	ftp.sra.ebi.ac.uk/vol1/fastq/SRR130/089/SRR13080089/SRR13080089_1.fastq.gz;ftp.sra.ebi.ac.uk/vol1/fastq/SRR130/089/SRR13080089/SRR13080089_2.fastq.gz
2022.EXT.1115.1348.0240	SRR5341554	SAMN02923524	dairy	98.79	37	1	Listeria_monocytogenes	57.689	89.919	47	3101284	431632	CC31	ftp.sra.ebi.ac.uk/vol1/fastq/SRR534/004/SRR5341554/SRR5341554_1.fastq.gz;ftp.sra.ebi.ac.uk/vol1/fastq/SRR534/004/SRR5341554/SRR5341554_2.fastq.gz
2022.EXT.1115.1348.02400	SRR1980624	SAMN03135523	dairy	99.57	38	0	Listeria_monocytogenes	60.421	86.173	37	3079813	295134	CC2	ftp.sra.ebi.ac.uk/vol1/fastq/SRR198/004/SRR1980624/SRR1980624_1.fastq.gz;ftp.sra.ebi.ac.uk/vol1/fastq/SRR198/004/SRR1980624/SRR1980624_2.fastq.gz
2022.EXT.1115.1348.02401	SRR8181803	SAMN02922247	leafy_greens	97.76	36	0	Listeria_monocytogenes	43.246	97.377	21	2870166	311295	CC573	ftp.sra.ebi.ac.uk/vol1/fastq/SRR818/003/SRR8181803/SRR8181803_1.fastq.gz;ftp.sra.ebi.ac.uk/vol1/fastq/SRR818/003/SRR8181803/SRR8181803_2.fastq.gz
2022.EXT.1115.1348.02402	SRR7786765	SAMN09953940	vegetables	99.05	36	0	Listeria_monocytogenes	50.105	90.275	175	2900398	34949	CC4	ftp.sra.ebi.ac.uk/vol1/fastq/SRR778/005/SRR7786765/SRR7786765_1.fastq.gz;ftp.sra.ebi.ac.uk/vol1/fastq/SRR778/005/SRR7786765/SRR7786765_2.fastq.gz
2022.EXT.1115.1348.02403	SRR15719699	SAMN21220915	meat	98.83	37	0	Listeria_monocytogenes	44.835	92.396	16	2876986	1470515	CC1	ftp.sra.ebi.ac.uk/vol1/fastq/SRR157/099/SRR15719699/SRR15719699_1.fastq.gz;ftp.sra.ebi.ac.uk/vol1/fastq/SRR157/099/SRR15719699/SRR15719699_2.fastq.gz
2022.EXT.1115.1348.02404	SRR8175806	SAMN10393044	leafy_greens	98.92	37	0	Listeria_monocytogenes	50.285	96.626	16	2871428	1486566	CC573	ftp.sra.ebi.ac.uk/vol1/fastq/SRR817/006/SRR8175806/SRR8175806_1.fastq.gz;ftp.sra.ebi.ac.uk/vol1/fastq/SRR817/006/SRR8175806/SRR8175806_2.fastq.gz
2022.EXT.1115.1348.02405	SRR3457747	SAMN04893493	seafood	95.84	34	1	Listeria_monocytogenes	55.911	85.824	35	3029859	338260	CC288	ftp.sra.ebi.ac.uk/vol1/fastq/SRR345/007/SRR3457747/SRR3457747_1.fastq.gz;ftp.sra.ebi.ac.uk/vol1/fastq/SRR345/007/SRR3457747/SRR3457747_2.fastq.gz
2022.EXT.1115.1348.02406	SRR6412475	SAMN05371084	vegetables	97.33	37	1	Listeria_monocytogenes	41.649	93.135	15	2982454	511555	CC199	ftp.sra.ebi.ac.uk/vol1/fastq/SRR641/005/SRR6412475/SRR6412475_1.fastq.gz;ftp.sra.ebi.ac.uk/vol1/fastq/SRR641/005/SRR6412475/SRR6412475_2.fastq.gz
2022.EXT.1115.1348.02407	SRR3642979	SAMN05191814	dairy	98.81	37	0	Listeria_monocytogenes	48.488	95.608	26	2914510	256612	none	ftp.sra.ebi.ac.uk/vol1/fastq/SRR364/009/SRR3642979/SRR3642979_1.fastq.gz;ftp.sra.ebi.ac.uk/vol1/fastq/SRR364/009/SRR3642979/SRR3642979_2.fastq.gz
2022.EXT.1115.1348.02408	SRR12378062	SAMN15717930	fruit	99	37	0	Listeria_monocytogenes	45.894	95.817	143	2923118	38468	CC918	ftp.sra.ebi.ac.uk/vol1/fastq/SRR123/062/SRR12378062/SRR12378062_1.fastq.gz;ftp.sra.ebi.ac.uk/vol1/fastq/SRR123/062/SRR12378062/SRR12378062_2.fastq.gz
2022.EXT.1115.1348.02409	SRR7877403	SAMN10083737	vegetables	98.14	36	0	Listeria_monocytogenes	57.017	90.284	282	3063663	25258	CC11	ftp.sra.ebi.ac.uk/vol1/fastq/SRR787/003/SRR7877403/SRR7877403_1.fastq.gz;ftp.sra.ebi.ac.uk/vol1/fastq/SRR787/003/SRR7877403/SRR7877403_2.fastq.gz
2022.EXT.1115.1348.0241	SRR13073491	SAMN16816789	meat	98.5	36	0	Listeria_monocytogenes	35.816	94.943	169	2850545	40545	CC1	ftp.sra.ebi.ac.uk/vol1/fastq/SRR130/091/SRR13073491/SRR13073491_1.fastq.gz;ftp.sra.ebi.ac.uk/vol1/fastq/SRR130/091/SRR13073491/SRR13073491_2.fastq.gz
2022.EXT.1115.1348.02410	SRR13070753	SAMN16813075	poultry	97.52	36	0	Listeria_monocytogenes	40.764	96.038	146	2921803	43513	CC37	ftp.sra.ebi.ac.uk/vol1/fastq/SRR130/053/SRR13070753/SRR13070753_1.fastq.gz;ftp.sra.ebi.ac.uk/vol1/fastq/SRR130/053/SRR13070753/SRR13070753_2.fastq.gz
2022.EXT.1115.1348.02412	SRR2924591	SAMN03285255	vegetables	97.07	36	0	Listeria_monocytogenes	46.501	92.698	53	3023999	438884	CC7	ftp.sra.ebi.ac.uk/vol1/fastq/SRR292/001/SRR2924591/SRR2924591_1.fastq.gz;ftp.sra.ebi.ac.uk/vol1/fastq/SRR292/001/SRR2924591/SRR2924591_2.fastq.gz
2022.EXT.1115.1348.02413	SRR13070947	SAMN16814346	poultry	98.4	36	0	Listeria_monocytogenes	39.549	92.823	96	2923136	77381	CC6	ftp.sra.ebi.ac.uk/vol1/fastq/SRR130/047/SRR13070947/SRR13070947_1.fastq.gz;ftp.sra.ebi.ac.uk/vol1/fastq/SRR130/047/SRR13070947/SRR13070947_2.fastq.gz
2022.EXT.1115.1348.02414	SRR1767817	SAMN03218268	fruit	97.72	37	0	Listeria_monocytogenes	47.21	91.802	21	2948881	346118	ST736	ftp.sra.ebi.ac.uk/vol1/fastq/SRR176/007/SRR1767817/SRR1767817_1.fastq.gz;ftp.sra.ebi.ac.uk/vol1/fastq/SRR176/007/SRR1767817/SRR1767817_2.fastq.gz
2022.EXT.1115.1348.02416	SRR12522483	SAMN15913285	vegetables	98.3	35	0	Listeria_monocytogenes	43.872	90.866	35	2954129	513278	CC4	ftp.sra.ebi.ac.uk/vol1/fastq/SRR125/083/SRR12522483/SRR12522483_1.fastq.gz;ftp.sra.ebi.ac.uk/vol1/fastq/SRR125/083/SRR12522483/SRR12522483_2.fastq.gz
2022.EXT.1115.1348.02417	SRR13072336	SAMN16816187	meat	98.85	37	0	Listeria_monocytogenes	38.972	94.641	117	2973259	68333	CC121	ftp.sra.ebi.ac.uk/vol1/fastq/SRR130/036/SRR13072336/SRR13072336_1.fastq.gz;ftp.sra.ebi.ac.uk/vol1/fastq/SRR130/036/SRR13072336/SRR13072336_2.fastq.gz
2022.EXT.1115.1348.02418	SRR13074030	SAMN16818242	meat	97.68	36	0	Listeria_monocytogenes	40.823	93.006	179	3029658	34590	CC8	ftp.sra.ebi.ac.uk/vol1/fastq/SRR130/030/SRR13074030/SRR13074030_1.fastq.gz;ftp.sra.ebi.ac.uk/vol1/fastq/SRR130/030/SRR13074030/SRR13074030_2.fastq.gz
2022.EXT.1115.1348.02419	SRR12575555	SAMN15970352	vegetables	98.16	35	0	Listeria_monocytogenes	46.45	95.369	19	2919135	632480	none	ftp.sra.ebi.ac.uk/vol1/fastq/SRR125/055/SRR12575555/SRR12575555_1.fastq.gz;ftp.sra.ebi.ac.uk/vol1/fastq/SRR125/055/SRR12575555/SRR12575555_2.fastq.gz
2022.EXT.1115.1348.0242	SRR13079877	SAMN16826090	poultry	97.45	36	1	Listeria_monocytogenes	36.298	93.164	196	2903424	35696	CC6	ftp.sra.ebi.ac.uk/vol1/fastq/SRR130/077/SRR13079877/SRR13079877_1.fastq.gz;ftp.sra.ebi.ac.uk/vol1/fastq/SRR130/077/SRR13079877/SRR13079877_2.fastq.gz
2022.EXT.1115.1348.02420	SRR1068561	SAMN02566981	dairy	98.55	37	0	Listeria_monocytogenes	46.622	92.003	28	3042932	439811	CC101	ftp.sra.ebi.ac.uk/vol1/fastq/SRR106/001/SRR1068561/SRR1068561_1.fastq.gz;ftp.sra.ebi.ac.uk/vol1/fastq/SRR106/001/SRR1068561/SRR1068561_2.fastq.gz
2022.EXT.1115.1348.02421	SRR1908994	SAMN02937469	fruit	94.82	36	0	Listeria_monocytogenes	56.381	92.787	30	2902077	258788	CC5	ftp.sra.ebi.ac.uk/vol1/fastq/SRR190/004/SRR1908994/SRR1908994_1.fastq.gz;ftp.sra.ebi.ac.uk/vol1/fastq/SRR190/004/SRR1908994/SRR1908994_2.fastq.gz
2022.EXT.1115.1348.02422	SRR3593515	SAMN05058073	fruit	99.45	38	0	Listeria_monocytogenes	42.685	87.192	24	3162125	503902	CC5	ftp.sra.ebi.ac.uk/vol1/fastq/SRR359/005/SRR3593515/SRR3593515_1.fastq.gz;ftp.sra.ebi.ac.uk/vol1/fastq/SRR359/005/SRR3593515/SRR3593515_2.fastq.gz
2022.EXT.1115.1348.02423	SRR955385	SAMN02318984	dairy	96.2	36	0	Listeria_monocytogenes	46.335	91.482	28	2879551	515196	CC6	ftp.sra.ebi.ac.uk/vol1/fastq/SRR955/SRR955385/SRR955385_1.fastq.gz;ftp.sra.ebi.ac.uk/vol1/fastq/SRR955/SRR955385/SRR955385_2.fastq.gz
2022.EXT.1115.1348.02424	SRR4014391	SAMN05521500	seafood	98.44	36	0	Listeria_monocytogenes	49.298	92.907	24	2976894	457089	CC14	ftp.sra.ebi.ac.uk/vol1/fastq/SRR401/001/SRR4014391/SRR4014391_1.fastq.gz;ftp.sra.ebi.ac.uk/vol1/fastq/SRR401/001/SRR4014391/SRR4014391_2.fastq.gz
2022.EXT.1115.1348.02425	SRR1767818	SAMN03218400	dairy	98.65	37	0	Listeria_monocytogenes	42.427	91.411	23	2951847	520910	CC183	ftp.sra.ebi.ac.uk/vol1/fastq/SRR176/008/SRR1767818/SRR1767818_1.fastq.gz;ftp.sra.ebi.ac.uk/vol1/fastq/SRR176/008/SRR1767818/SRR1767818_2.fastq.gz
2022.EXT.1115.1348.02426	SRR8696338	SAMN02923023	vegetables	98.63	36	0	Listeria_monocytogenes	51.106	90.799	34	2958633	551834	CC688	ftp.sra.ebi.ac.uk/vol1/fastq/SRR869/008/SRR8696338/SRR8696338_1.fastq.gz;ftp.sra.ebi.ac.uk/vol1/fastq/SRR869/008/SRR8696338/SRR8696338_2.fastq.gz
2022.EXT.1115.1348.02427	SRR2585391	SAMN03736710	seafood	97.76	37	0	Listeria_monocytogenes	48.36	85.744	89	3200463	180172	CC5	ftp.sra.ebi.ac.uk/vol1/fastq/SRR258/001/SRR2585391/SRR2585391_1.fastq.gz;ftp.sra.ebi.ac.uk/vol1/fastq/SRR258/001/SRR2585391/SRR2585391_2.fastq.gz
2022.EXT.1115.1348.02428	SRR17078056	SAMN23523469	leafy_greens	99.15	37	1	Listeria_monocytogenes	46.212	90.524	12	2855874	1440832	ST1050	ftp.sra.ebi.ac.uk/vol1/fastq/SRR170/056/SRR17078056/SRR17078056_1.fastq.gz;ftp.sra.ebi.ac.uk/vol1/fastq/SRR170/056/SRR17078056/SRR17078056_2.fastq.gz
2022.EXT.1115.1348.02429	SRR13071019	SAMN16814447	meat	98.68	36	0	Listeria_monocytogenes	42.619	92.331	119	3010530	41697	CC8	ftp.sra.ebi.ac.uk/vol1/fastq/SRR130/019/SRR13071019/SRR13071019_1.fastq.gz;ftp.sra.ebi.ac.uk/vol1/fastq/SRR130/019/SRR13071019/SRR13071019_2.fastq.gz
2022.EXT.1115.1348.0243	SRR5409319	SAMN06645597	fruit	96.47	36	0	Listeria_monocytogenes	46.759	92.605	26	2952279	471334	CC412	ftp.sra.ebi.ac.uk/vol1/fastq/SRR540/009/SRR5409319/SRR5409319_1.fastq.gz;ftp.sra.ebi.ac.uk/vol1/fastq/SRR540/009/SRR5409319/SRR5409319_2.fastq.gz
2022.EXT.1115.1348.02430	SRR7282596	SAMN02921902	seafood	99.53	38	0	Listeria_monocytogenes	53.89	95.505	17	2869952	1450375	CC19	ftp.sra.ebi.ac.uk/vol1/fastq/SRR728/006/SRR7282596/SRR7282596_1.fastq.gz;ftp.sra.ebi.ac.uk/vol1/fastq/SRR728/006/SRR7282596/SRR7282596_2.fastq.gz
2022.EXT.1115.1348.02431	SRR13079864	SAMN16825970	poultry	97.96	36	0	Listeria_monocytogenes	39.802	96.064	122	2922364	58742	CC37	ftp.sra.ebi.ac.uk/vol1/fastq/SRR130/064/SRR13079864/SRR13079864_1.fastq.gz;ftp.sra.ebi.ac.uk/vol1/fastq/SRR130/064/SRR13079864/SRR13079864_2.fastq.gz
2022.EXT.1115.1348.02432	SRR1553840	SAMN02991388	fruit	98.8	37	0	Listeria_monocytogenes	50.641	91.203	24	2911828	355927	CC183	ftp.sra.ebi.ac.uk/vol1/fastq/SRR155/000/SRR1553840/SRR1553840_1.fastq.gz;ftp.sra.ebi.ac.uk/vol1/fastq/SRR155/000/SRR1553840/SRR1553840_2.fastq.gz
2022.EXT.1115.1348.02433	SRR1575973	SAMN03015665	fruit	98.29	37	0	Listeria_monocytogenes	49.593	86.395	10	2891435	1467565	ST1660	ftp.sra.ebi.ac.uk/vol1/fastq/SRR157/003/SRR1575973/SRR1575973_1.fastq.gz;ftp.sra.ebi.ac.uk/vol1/fastq/SRR157/003/SRR1575973/SRR1575973_2.fastq.gz
2022.EXT.1115.1348.02434	SRR2584335	SAMN03736757	seafood	98.32	37	0	Listeria_monocytogenes	44.197	90.647	36	3043298	421679	CC31	ftp.sra.ebi.ac.uk/vol1/fastq/SRR258/005/SRR2584335/SRR2584335_1.fastq.gz;ftp.sra.ebi.ac.uk/vol1/fastq/SRR258/005/SRR2584335/SRR2584335_2.fastq.gz
2022.EXT.1115.1348.02436	SRR1770509	SAMN03287230	fruit	97.84	37	0	Listeria_monocytogenes	54.144	88.82	18	2951761	556445	CC1	ftp.sra.ebi.ac.uk/vol1/fastq/SRR177/009/SRR1770509/SRR1770509_1.fastq.gz;ftp.sra.ebi.ac.uk/vol1/fastq/SRR177/009/SRR1770509/SRR1770509_2.fastq.gz
2022.EXT.1115.1348.02437	SRR5646970	SAMN03702795	fruit	98.22	36	0	Listeria_monocytogenes	48.1	93.672	21	2878631	346333	ST736	ftp.sra.ebi.ac.uk/vol1/fastq/SRR564/000/SRR5646970/SRR5646970_1.fastq.gz;ftp.sra.ebi.ac.uk/vol1/fastq/SRR564/000/SRR5646970/SRR5646970_2.fastq.gz
2022.EXT.1115.1348.02438	SRR2577523	SAMN04117176	leafy_greens	98.6	37	1	Listeria_monocytogenes	56.252	95.625	16	2878667	1493818	CC570	ftp.sra.ebi.ac.uk/vol1/fastq/SRR257/003/SRR2577523/SRR2577523_1.fastq.gz;ftp.sra.ebi.ac.uk/vol1/fastq/SRR257/003/SRR2577523/SRR2577523_2.fastq.gz
2022.EXT.1115.1348.02439	SRR2658494	SAMN04155489	vegetables	97.75	36	0	Listeria_monocytogenes	49.118	92.307	26	3003820	434161	CC155	ftp.sra.ebi.ac.uk/vol1/fastq/SRR265/004/SRR2658494/SRR2658494_1.fastq.gz;ftp.sra.ebi.ac.uk/vol1/fastq/SRR265/004/SRR2658494/SRR2658494_2.fastq.gz
2022.EXT.1115.1348.0244	SRR5421995	SAMN03097580	fruit	98.04	36	0	Listeria_monocytogenes	52.257	93.605	17	2879008	511147	CC224	ftp.sra.ebi.ac.uk/vol1/fastq/SRR542/005/SRR5421995/SRR5421995_1.fastq.gz;ftp.sra.ebi.ac.uk/vol1/fastq/SRR542/005/SRR5421995/SRR5421995_2.fastq.gz
2022.EXT.1115.1348.02440	SRR1744057	SAMN03274504	seafood	98.56	37	0	Listeria_monocytogenes	50.661	87.709	21	3036491	438210	CC321	ftp.sra.ebi.ac.uk/vol1/fastq/SRR174/007/SRR1744057/SRR1744057_1.fastq.gz;ftp.sra.ebi.ac.uk/vol1/fastq/SRR174/007/SRR1744057/SRR1744057_2.fastq.gz
2022.EXT.1115.1348.02441	SRR5181489	SAMN03135539	fruit	98.96	37	0	Listeria_monocytogenes	44.162	93.481	16	2886783	1481933	CC5	ftp.sra.ebi.ac.uk/vol1/fastq/SRR518/009/SRR5181489/SRR5181489_1.fastq.gz;ftp.sra.ebi.ac.uk/vol1/fastq/SRR518/009/SRR5181489/SRR5181489_2.fastq.gz
2022.EXT.1115.1348.02442	SRR3191421	SAMN04506953	dairy	98.47	37	0	Listeria_monocytogenes	56.842	90.293	30	2912497	302153	CC183	ftp.sra.ebi.ac.uk/vol1/fastq/SRR319/001/SRR3191421/SRR3191421_1.fastq.gz;ftp.sra.ebi.ac.uk/vol1/fastq/SRR319/001/SRR3191421/SRR3191421_2.fastq.gz
2022.EXT.1115.1348.02443	SRR13073678	SAMN16817027	meat	97.9	36	0	Listeria_monocytogenes	35.653	91.985	181	3029202	34317	CC8	ftp.sra.ebi.ac.uk/vol1/fastq/SRR130/078/SRR13073678/SRR13073678_1.fastq.gz;ftp.sra.ebi.ac.uk/vol1/fastq/SRR130/078/SRR13073678/SRR13073678_2.fastq.gz
2022.EXT.1115.1348.02444	SRR10293901	SAMN13059119	seafood	96.96	36	0	Listeria_monocytogenes	50.84	93.917	19	2955583	438892	CC8	ftp.sra.ebi.ac.uk/vol1/fastq/SRR102/001/SRR10293901/SRR10293901_1.fastq.gz;ftp.sra.ebi.ac.uk/vol1/fastq/SRR102/001/SRR10293901/SRR10293901_2.fastq.gz
2022.EXT.1115.1348.02445	SRR2924584	SAMN03285248	vegetables	98.68	37	0	Listeria_monocytogenes	47.189	90.291	27	2957536	577963	CC4	ftp.sra.ebi.ac.uk/vol1/fastq/SRR292/004/SRR2924584/SRR2924584_1.fastq.gz;ftp.sra.ebi.ac.uk/vol1/fastq/SRR292/004/SRR2924584/SRR2924584_2.fastq.gz
2022.EXT.1115.1348.02446	SRR1770510	SAMN03287231	fruit	96.61	36	0	Listeria_monocytogenes	56.489	90.965	26	2912482	353203	CC183	ftp.sra.ebi.ac.uk/vol1/fastq/SRR177/000/SRR1770510/SRR1770510_1.fastq.gz;ftp.sra.ebi.ac.uk/vol1/fastq/SRR177/000/SRR1770510/SRR1770510_2.fastq.gz
2022.EXT.1115.1348.02447	SRR9651943	SAMN12230436	leafy_greens	98.98	36	0	Listeria_monocytogenes	42.725	93.598	26	2887908	477706	CC5	ftp.sra.ebi.ac.uk/vol1/fastq/SRR965/003/SRR9651943/SRR9651943_1.fastq.gz;ftp.sra.ebi.ac.uk/vol1/fastq/SRR965/003/SRR9651943/SRR9651943_2.fastq.gz
2022.EXT.1115.1348.02448	SRR1973837	SAMN03285131	fruit	98.8	37	0	Listeria_monocytogenes	42.398	94.17	33	3046190	509224	CC9	ftp.sra.ebi.ac.uk/vol1/fastq/SRR197/007/SRR1973837/SRR1973837_1.fastq.gz;ftp.sra.ebi.ac.uk/vol1/fastq/SRR197/007/SRR1973837/SRR1973837_2.fastq.gz
2022.EXT.1115.1348.02449	SRR3945605	SAMN02922242	leafy_greens	98.27	37	0	Listeria_monocytogenes	43.053	97.071	13	2871246	1489223	CC573	ftp.sra.ebi.ac.uk/vol1/fastq/SRR394/005/SRR3945605/SRR3945605_1.fastq.gz;ftp.sra.ebi.ac.uk/vol1/fastq/SRR394/005/SRR3945605/SRR3945605_2.fastq.gz
2022.EXT.1115.1348.0245	SRR13079938	SAMN16826282	poultry	97.84	36	1	Listeria_monocytogenes	40.314	92.317	162	3061230	44626	CC121	ftp.sra.ebi.ac.uk/vol1/fastq/SRR130/038/SRR13079938/SRR13079938_1.fastq.gz;ftp.sra.ebi.ac.uk/vol1/fastq/SRR130/038/SRR13079938/SRR13079938_2.fastq.gz
2022.EXT.1115.1348.02450	SRR6321791	SAMN02923601	fruit	99.07	37	0	Listeria_monocytogenes	49.638	91.658	33	2884690	458621	CC4	ftp.sra.ebi.ac.uk/vol1/fastq/SRR632/001/SRR6321791/SRR6321791_1.fastq.gz;ftp.sra.ebi.ac.uk/vol1/fastq/SRR632/001/SRR6321791/SRR6321791_2.fastq.gz
2022.EXT.1115.1348.02452	SRR8837449	SAMN11318567	meat	95.97	36	0	Listeria_monocytogenes	42.726	89.232	24	3000319	510763	CC224	ftp.sra.ebi.ac.uk/vol1/fastq/SRR883/009/SRR8837449/SRR8837449_1.fastq.gz;ftp.sra.ebi.ac.uk/vol1/fastq/SRR883/009/SRR8837449/SRR8837449_2.fastq.gz
2022.EXT.1115.1348.02453	SRR1553867	SAMN02991390	fruit	96.53	36	0	Listeria_monocytogenes	43.212	91.626	20	2912053	520844	CC183	ftp.sra.ebi.ac.uk/vol1/fastq/SRR155/007/SRR1553867/SRR1553867_1.fastq.gz;ftp.sra.ebi.ac.uk/vol1/fastq/SRR155/007/SRR1553867/SRR1553867_2.fastq.gz
2022.EXT.1115.1348.02454	SRR5019805	SAMN02921433	seafood	98.38	37	1	Listeria_monocytogenes	39.559	90.804	40	3027450	214237	CC3	ftp.sra.ebi.ac.uk/vol1/fastq/SRR501/005/SRR5019805/SRR5019805_1.fastq.gz;ftp.sra.ebi.ac.uk/vol1/fastq/SRR501/005/SRR5019805/SRR5019805_2.fastq.gz
2022.EXT.1115.1348.02455	SRR2053314	SAMN03703776	dairy	98.52	35	9	Listeria_monocytogenes	48.128	91.548	50	2994756	348087	CC5	ftp.sra.ebi.ac.uk/vol1/fastq/SRR205/004/SRR2053314/SRR2053314_1.fastq.gz;ftp.sra.ebi.ac.uk/vol1/fastq/SRR205/004/SRR2053314/SRR2053314_2.fastq.gz
2022.EXT.1115.1348.02458	SRR6956850	SAMN02921981	seafood	99.15	37	1	Listeria_monocytogenes	53.998	92.764	15	2994829	545465	CC321	ftp.sra.ebi.ac.uk/vol1/fastq/SRR695/000/SRR6956850/SRR6956850_1.fastq.gz;ftp.sra.ebi.ac.uk/vol1/fastq/SRR695/000/SRR6956850/SRR6956850_2.fastq.gz
2022.EXT.1115.1348.02459	SRR3198676	SAMN04506947	dairy	93.07	36	1	Listeria_monocytogenes	56.881	92.034	27	2883438	510902	CC3	ftp.sra.ebi.ac.uk/vol1/fastq/SRR319/006/SRR3198676/SRR3198676_1.fastq.gz;ftp.sra.ebi.ac.uk/vol1/fastq/SRR319/006/SRR3198676/SRR3198676_2.fastq.gz
2022.EXT.1115.1348.0246	SRR3622476	SAMN05179355	leafy_greens	99.04	37	0	Listeria_monocytogenes	42.933	92.529	14	3043071	1546641	CC199	ftp.sra.ebi.ac.uk/vol1/fastq/SRR362/006/SRR3622476/SRR3622476_1.fastq.gz;ftp.sra.ebi.ac.uk/vol1/fastq/SRR362/006/SRR3622476/SRR3622476_2.fastq.gz
2022.EXT.1115.1348.02460	SRR2584346	SAMN03736767	dairy	99.5	38	0	Listeria_monocytogenes	51.547	93.83	21	2938403	433204	CC19	ftp.sra.ebi.ac.uk/vol1/fastq/SRR258/006/SRR2584346/SRR2584346_1.fastq.gz;ftp.sra.ebi.ac.uk/vol1/fastq/SRR258/006/SRR2584346/SRR2584346_2.fastq.gz
2022.EXT.1115.1348.02461	SRR7822166	SAMN10026600	vegetables	95.94	34	0	Listeria_monocytogenes	53.156	89.029	28	2914226	541321	CC4	ftp.sra.ebi.ac.uk/vol1/fastq/SRR782/006/SRR7822166/SRR7822166_1.fastq.gz;ftp.sra.ebi.ac.uk/vol1/fastq/SRR782/006/SRR7822166/SRR7822166_2.fastq.gz
2022.EXT.1115.1348.02462	SRR7877390	SAMN10083719	vegetables	98.96	36	0	Listeria_monocytogenes	49.663	95.992	227	2896493	29373	CC124	ftp.sra.ebi.ac.uk/vol1/fastq/SRR787/000/SRR7877390/SRR7877390_1.fastq.gz;ftp.sra.ebi.ac.uk/vol1/fastq/SRR787/000/SRR7877390/SRR7877390_2.fastq.gz
2022.EXT.1115.1348.02463	SRR2924587	SAMN03285251	vegetables	98.67	37	0	Listeria_monocytogenes	47.621	91.796	42	3057435	437536	CC7	ftp.sra.ebi.ac.uk/vol1/fastq/SRR292/007/SRR2924587/SRR2924587_1.fastq.gz;ftp.sra.ebi.ac.uk/vol1/fastq/SRR292/007/SRR2924587/SRR2924587_2.fastq.gz
2022.EXT.1115.1348.02464	SRR3474648	SAMN04929612	fruit	98.47	36	0	Listeria_monocytogenes	51.018	92.756	29	2892891	354224	CC88	ftp.sra.ebi.ac.uk/vol1/fastq/SRR347/008/SRR3474648/SRR3474648_1.fastq.gz;ftp.sra.ebi.ac.uk/vol1/fastq/SRR347/008/SRR3474648/SRR3474648_2.fastq.gz
2022.EXT.1115.1348.02465	SRR7877404	SAMN10083738	vegetables	98.24	36	1	Listeria_monocytogenes	55.521	95.608	290	2879420	21672	CC689	ftp.sra.ebi.ac.uk/vol1/fastq/SRR787/004/SRR7877404/SRR7877404_1.fastq.gz;ftp.sra.ebi.ac.uk/vol1/fastq/SRR787/004/SRR7877404/SRR7877404_2.fastq.gz
2022.EXT.1115.1348.02466	SRR5969805	SAMN07340517	seafood	99.04	37	0	Listeria_monocytogenes	48.224	94.605	14	2924316	1480385	CC199	ftp.sra.ebi.ac.uk/vol1/fastq/SRR596/005/SRR5969805/SRR5969805_1.fastq.gz;ftp.sra.ebi.ac.uk/vol1/fastq/SRR596/005/SRR5969805/SRR5969805_2.fastq.gz
2022.EXT.1115.1348.02467	SRR5409321	SAMN06645596	fruit	99.17	37	0	Listeria_monocytogenes	42.644	96.296	13	2880835	582983	CC14	ftp.sra.ebi.ac.uk/vol1/fastq/SRR540/001/SRR5409321/SRR5409321_1.fastq.gz;ftp.sra.ebi.ac.uk/vol1/fastq/SRR540/001/SRR5409321/SRR5409321_2.fastq.gz
2022.EXT.1115.1348.02468	SRR7877387	SAMN10083716	vegetables	99.36	37	1	Listeria_monocytogenes	52.923	95.06	197	2901089	30897	CC8	ftp.sra.ebi.ac.uk/vol1/fastq/SRR787/007/SRR7877387/SRR7877387_1.fastq.gz;ftp.sra.ebi.ac.uk/vol1/fastq/SRR787/007/SRR7877387/SRR7877387_2.fastq.gz
2022.EXT.1115.1348.02469	SRR3571292	SAMN04575439	dairy	98.2	37	0	Listeria_monocytogenes	61.096	95.396	12	2878291	1478511	ST1015	ftp.sra.ebi.ac.uk/vol1/fastq/SRR357/002/SRR3571292/SRR3571292_1.fastq.gz;ftp.sra.ebi.ac.uk/vol1/fastq/SRR357/002/SRR3571292/SRR3571292_2.fastq.gz
2022.EXT.1115.1348.0247	SRR1805602	SAMN03339953	dairy	98.8	37	0	Listeria_monocytogenes	42.442	92.094	27	2890067	422950	CC663	ftp.sra.ebi.ac.uk/vol1/fastq/SRR180/002/SRR1805602/SRR1805602_1.fastq.gz;ftp.sra.ebi.ac.uk/vol1/fastq/SRR180/002/SRR1805602/SRR1805602_2.fastq.gz
2022.EXT.1115.1348.02470	SRR1514702	SAMN02902859	fruit	98.11	37	1	Listeria_monocytogenes	46.696	93.608	17	2899119	1556477	CC392	ftp.sra.ebi.ac.uk/vol1/fastq/SRR151/002/SRR1514702/SRR1514702_1.fastq.gz;ftp.sra.ebi.ac.uk/vol1/fastq/SRR151/002/SRR1514702/SRR1514702_2.fastq.gz
2022.EXT.1115.1348.02471	SRR13333702	SAMN17188231	meat	98.85	37	0	Listeria_monocytogenes	40.121	95.983	124	2902027	48178	CC8	ftp.sra.ebi.ac.uk/vol1/fastq/SRR133/002/SRR13333702/SRR13333702_1.fastq.gz;ftp.sra.ebi.ac.uk/vol1/fastq/SRR133/002/SRR13333702/SRR13333702_2.fastq.gz
2022.EXT.1115.1348.02472	SRR7822164	SAMN10026602	vegetables	96.2	34	0	Listeria_monocytogenes	53.352	88.971	37	2914474	340831	CC4	ftp.sra.ebi.ac.uk/vol1/fastq/SRR782/004/SRR7822164/SRR7822164_1.fastq.gz;ftp.sra.ebi.ac.uk/vol1/fastq/SRR782/004/SRR7822164/SRR7822164_2.fastq.gz
2022.EXT.1115.1348.02473	SRR1201308	SAMN02677682	vegetables	98.16	37	0	Listeria_monocytogenes	50.278	88.979	44	3061842	348379	CC5	ftp.sra.ebi.ac.uk/vol1/fastq/SRR120/008/SRR1201308/SRR1201308_1.fastq.gz;ftp.sra.ebi.ac.uk/vol1/fastq/SRR120/008/SRR1201308/SRR1201308_2.fastq.gz
2022.EXT.1115.1348.02474	SRR3191431	SAMN04506963	dairy	95.71	36	0	Listeria_monocytogenes	57.057	92.607	27	2881218	511349	CC224	ftp.sra.ebi.ac.uk/vol1/fastq/SRR319/001/SRR3191431/SRR3191431_1.fastq.gz;ftp.sra.ebi.ac.uk/vol1/fastq/SRR319/001/SRR3191431/SRR3191431_2.fastq.gz
2022.EXT.1115.1348.02475	SRR2915946	SAMN03431390	dairy	98.89	37	0	Listeria_monocytogenes	52.782	96.307	18	2898906	443674	CC21	ftp.sra.ebi.ac.uk/vol1/fastq/SRR291/006/SRR2915946/SRR2915946_1.fastq.gz;ftp.sra.ebi.ac.uk/vol1/fastq/SRR291/006/SRR2915946/SRR2915946_2.fastq.gz
2022.EXT.1115.1348.02476	SRR1181541	SAMN02666872	dairy	98.53	37	1	Listeria_monocytogenes	51.151	90.32	16	3009182	554490	CC5	ftp.sra.ebi.ac.uk/vol1/fastq/SRR118/001/SRR1181541/SRR1181541_1.fastq.gz;ftp.sra.ebi.ac.uk/vol1/fastq/SRR118/001/SRR1181541/SRR1181541_2.fastq.gz
2022.EXT.1115.1348.02477	SRR15719701	SAMN21220913	meat	99.17	37	0	Listeria_monocytogenes	45.53	92.303	21	2876128	556831	CC1	ftp.sra.ebi.ac.uk/vol1/fastq/SRR157/001/SRR15719701/SRR15719701_1.fastq.gz;ftp.sra.ebi.ac.uk/vol1/fastq/SRR157/001/SRR15719701/SRR15719701_2.fastq.gz
2022.EXT.1115.1348.02478	SRR9003315	SAMN06242514	dairy	98.39	35	2	Listeria_monocytogenes	57.162	91.981	26	2922408	348055	CC5	ftp.sra.ebi.ac.uk/vol1/fastq/SRR900/005/SRR9003315/SRR9003315_1.fastq.gz;ftp.sra.ebi.ac.uk/vol1/fastq/SRR900/005/SRR9003315/SRR9003315_2.fastq.gz
2022.EXT.1115.1348.02479	SRR7196739	SAMN02921340	vegetables	97.12	37	0	Listeria_monocytogenes	57.328	94.307	20	2921098	482254	CC7	ftp.sra.ebi.ac.uk/vol1/fastq/SRR719/009/SRR7196739/SRR7196739_1.fastq.gz;ftp.sra.ebi.ac.uk/vol1/fastq/SRR719/009/SRR7196739/SRR7196739_2.fastq.gz
2022.EXT.1115.1348.0248	SRR1575997	SAMN03024039	fruit	99.14	37	0	Listeria_monocytogenes	48.408	96.897	14	2871973	1486536	CC573	ftp.sra.ebi.ac.uk/vol1/fastq/SRR157/007/SRR1575997/SRR1575997_1.fastq.gz;ftp.sra.ebi.ac.uk/vol1/fastq/SRR157/007/SRR1575997/SRR1575997_2.fastq.gz
2022.EXT.1115.1348.02480	SRR2533684	SAMN03736731	seafood	99.33	37	0	Listeria_monocytogenes	42.497	94.605	29	2967783	234509	CC8	ftp.sra.ebi.ac.uk/vol1/fastq/SRR253/004/SRR2533684/SRR2533684_1.fastq.gz;ftp.sra.ebi.ac.uk/vol1/fastq/SRR253/004/SRR2533684/SRR2533684_2.fastq.gz
2022.EXT.1115.1348.02481	SRR4473705	SAMN05900814	seafood	98.32	36	0	Listeria_monocytogenes	44.304	87.705	16	3112622	543081	CC5	ftp.sra.ebi.ac.uk/vol1/fastq/SRR447/005/SRR4473705/SRR4473705_1.fastq.gz;ftp.sra.ebi.ac.uk/vol1/fastq/SRR447/005/SRR4473705/SRR4473705_2.fastq.gz
2022.EXT.1115.1348.02482	SRR2952754	SAMN04244459	leafy_greens	96.96	36	0	Listeria_monocytogenes	35.884	91.096	19	3044878	438818	CC7	ftp.sra.ebi.ac.uk/vol1/fastq/SRR295/004/SRR2952754/SRR2952754_1.fastq.gz;ftp.sra.ebi.ac.uk/vol1/fastq/SRR295/004/SRR2952754/SRR2952754_2.fastq.gz
2022.EXT.1115.1348.02483	SRR1566195	SAMN02769710	dairy	98.25	37	0	Listeria_monocytogenes	48.54	96.873	17	2848240	1462848	CC570	ftp.sra.ebi.ac.uk/vol1/fastq/SRR156/005/SRR1566195/SRR1566195_1.fastq.gz;ftp.sra.ebi.ac.uk/vol1/fastq/SRR156/005/SRR1566195/SRR1566195_2.fastq.gz
2022.EXT.1115.1348.02484	SRR1553798	SAMN02990453	fruit	98.82	37	0	Listeria_monocytogenes	47.377	91.638	31	2913038	565311	CC183	ftp.sra.ebi.ac.uk/vol1/fastq/SRR155/008/SRR1553798/SRR1553798_1.fastq.gz;ftp.sra.ebi.ac.uk/vol1/fastq/SRR155/008/SRR1553798/SRR1553798_2.fastq.gz
2022.EXT.1115.1348.02485	SRR13070946	SAMN16814310	meat	98.52	36	1	Listeria_monocytogenes	41.588	92.334	109	3010302	52115	CC8	ftp.sra.ebi.ac.uk/vol1/fastq/SRR130/046/SRR13070946/SRR13070946_1.fastq.gz;ftp.sra.ebi.ac.uk/vol1/fastq/SRR130/046/SRR13070946/SRR13070946_2.fastq.gz
2022.EXT.1115.1348.02486	SRR8239174	SAMN02921925	seafood	97.55	36	0	Listeria_monocytogenes	43.332	93.093	10	3035107	631277	CC321	ftp.sra.ebi.ac.uk/vol1/fastq/SRR823/004/SRR8239174/SRR8239174_1.fastq.gz;ftp.sra.ebi.ac.uk/vol1/fastq/SRR823/004/SRR8239174/SRR8239174_2.fastq.gz
2022.EXT.1115.1348.02487	SRR15164327	SAMN20248551	vegetables	93.13	33	2	Listeria_monocytogenes	37.959	92.412	396	2961394	16846	CC224	ftp.sra.ebi.ac.uk/vol1/fastq/SRR151/027/SRR15164327/SRR15164327_1.fastq.gz;ftp.sra.ebi.ac.uk/vol1/fastq/SRR151/027/SRR15164327/SRR15164327_2.fastq.gz
2022.EXT.1115.1348.02488	SRR5244422	SAMN03135529	fruit	98.03	36	1	Listeria_monocytogenes	46.553	96.153	16	2880295	372674	CC14	ftp.sra.ebi.ac.uk/vol1/fastq/SRR524/002/SRR5244422/SRR5244422_1.fastq.gz;ftp.sra.ebi.ac.uk/vol1/fastq/SRR524/002/SRR5244422/SRR5244422_2.fastq.gz
2022.EXT.1115.1348.0249	SRR2952755	SAMN04244460	leafy_greens	97.77	36	0	Listeria_monocytogenes	47.584	91.741	22	3045243	437390	CC7	ftp.sra.ebi.ac.uk/vol1/fastq/SRR295/005/SRR2952755/SRR2952755_1.fastq.gz;ftp.sra.ebi.ac.uk/vol1/fastq/SRR295/005/SRR2952755/SRR2952755_2.fastq.gz
2022.EXT.1115.1348.02490	SRR1610018	SAMN02769762	vegetables	98.66	37	0	Listeria_monocytogenes	47.419	87.935	19	2999265	355878	CC2	ftp.sra.ebi.ac.uk/vol1/fastq/SRR161/008/SRR1610018/SRR1610018_1.fastq.gz;ftp.sra.ebi.ac.uk/vol1/fastq/SRR161/008/SRR1610018/SRR1610018_2.fastq.gz
2022.EXT.1115.1348.02491	SRR3509929	SAMN04575417	dairy	98.78	37	0	Listeria_monocytogenes	46.457	96.612	16	2878124	1458821	CC7	ftp.sra.ebi.ac.uk/vol1/fastq/SRR350/009/SRR3509929/SRR3509929_1.fastq.gz;ftp.sra.ebi.ac.uk/vol1/fastq/SRR350/009/SRR3509929/SRR3509929_2.fastq.gz
2022.EXT.1115.1348.02492	SRR13071024	SAMN16814580	meat	98.94	37	0	Listeria_monocytogenes	40.162	96.807	153	2898257	34582	none	ftp.sra.ebi.ac.uk/vol1/fastq/SRR130/024/SRR13071024/SRR13071024_1.fastq.gz;ftp.sra.ebi.ac.uk/vol1/fastq/SRR130/024/SRR13071024/SRR13071024_2.fastq.gz
2022.EXT.1115.1348.02493	SRR2910884	SAMN04102353	leafy_greens	98.15	36	0	Listeria_monocytogenes	45.912	97.741	20	2861847	355362	ST390	ftp.sra.ebi.ac.uk/vol1/fastq/SRR291/004/SRR2910884/SRR2910884_1.fastq.gz;ftp.sra.ebi.ac.uk/vol1/fastq/SRR291/004/SRR2910884/SRR2910884_2.fastq.gz
2022.EXT.1115.1348.02494	SRR8175770	SAMN10393075	leafy_greens	97.75	37	0	Listeria_monocytogenes	46.095	96.996	15	2870605	441848	CC573	ftp.sra.ebi.ac.uk/vol1/fastq/SRR817/000/SRR8175770/SRR8175770_1.fastq.gz;ftp.sra.ebi.ac.uk/vol1/fastq/SRR817/000/SRR8175770/SRR8175770_2.fastq.gz
2022.EXT.1115.1348.02495	SRR3474596	SAMN04914047	seafood	98.5	36	1	Listeria_monocytogenes	55.587	89.218	32	3030556	427153	CC288	ftp.sra.ebi.ac.uk/vol1/fastq/SRR347/006/SRR3474596/SRR3474596_1.fastq.gz;ftp.sra.ebi.ac.uk/vol1/fastq/SRR347/006/SRR3474596/SRR3474596_2.fastq.gz
2022.EXT.1115.1348.02496	SRR3223763	SAMN04547030	dairy	98.86	37	0	Listeria_monocytogenes	40.463	87.122	18	3040133	556618	CC1	ftp.sra.ebi.ac.uk/vol1/fastq/SRR322/003/SRR3223763/SRR3223763_1.fastq.gz;ftp.sra.ebi.ac.uk/vol1/fastq/SRR322/003/SRR3223763/SRR3223763_2.fastq.gz
2022.EXT.1115.1348.02497	SRR13334667	SAMN17188564	poultry	97.3	36	2	Listeria_monocytogenes	40.231	95.683	162	2966551	38151	CC204	ftp.sra.ebi.ac.uk/vol1/fastq/SRR133/067/SRR13334667/SRR13334667_1.fastq.gz;ftp.sra.ebi.ac.uk/vol1/fastq/SRR133/067/SRR13334667/SRR13334667_2.fastq.gz
2022.EXT.1115.1348.02498	SRR1027700	SAMN02400356	seafood	98.57	37	0	Listeria_monocytogenes	41.578	92.7	16	2981529	507528	CC155	ftp.sra.ebi.ac.uk/vol1/fastq/SRR102/000/SRR1027700/SRR1027700_1.fastq.gz;ftp.sra.ebi.ac.uk/vol1/fastq/SRR102/000/SRR1027700/SRR1027700_2.fastq.gz
2022.EXT.1115.1348.02499	SRR2924583	SAMN03285247	vegetables	96.59	36	0	Listeria_monocytogenes	48.964	89.801	27	2956394	577963	CC4	ftp.sra.ebi.ac.uk/vol1/fastq/SRR292/003/SRR2924583/SRR2924583_1.fastq.gz;ftp.sra.ebi.ac.uk/vol1/fastq/SRR292/003/SRR2924583/SRR2924583_2.fastq.gz
2022.EXT.1115.1348.025	SRR6956742	SAMN02922006	seafood	99.18	37	0	Listeria_monocytogenes	51.902	93.368	17	2995651	545592	CC321	ftp.sra.ebi.ac.uk/vol1/fastq/SRR695/002/SRR6956742/SRR6956742_1.fastq.gz;ftp.sra.ebi.ac.uk/vol1/fastq/SRR695/002/SRR6956742/SRR6956742_2.fastq.gz
2022.EXT.1115.1348.0250	SRR13071187	SAMN16815286	poultry	96.24	36	1	Listeria_monocytogenes	41.791	95.88	148	2921193	36061	none	ftp.sra.ebi.ac.uk/vol1/fastq/SRR130/087/SRR13071187/SRR13071187_1.fastq.gz;ftp.sra.ebi.ac.uk/vol1/fastq/SRR130/087/SRR13071187/SRR13071187_2.fastq.gz
2022.EXT.1115.1348.02500	SRR5438752	SAMN02923318	seafood	99.18	37	0	Listeria_monocytogenes	53.391	87.687	19	3015379	526840	CC2	ftp.sra.ebi.ac.uk/vol1/fastq/SRR543/002/SRR5438752/SRR5438752_1.fastq.gz;ftp.sra.ebi.ac.uk/vol1/fastq/SRR543/002/SRR5438752/SRR5438752_2.fastq.gz
2022.EXT.1115.1348.02501	SRR1195633	SAMN02569968	leafy_greens	97.97	37	1	Listeria_monocytogenes	41.392	91.95	18	2878389	477400	CC389	ftp.sra.ebi.ac.uk/vol1/fastq/SRR119/003/SRR1195633/SRR1195633_1.fastq.gz;ftp.sra.ebi.ac.uk/vol1/fastq/SRR119/003/SRR1195633/SRR1195633_2.fastq.gz
2022.EXT.1115.1348.02502	SRR3191427	SAMN04506959	dairy	98.14	37	0	Listeria_monocytogenes	54.066	86.305	10	2881608	1462834	ST1002	ftp.sra.ebi.ac.uk/vol1/fastq/SRR319/007/SRR3191427/SRR3191427_1.fastq.gz;ftp.sra.ebi.ac.uk/vol1/fastq/SRR319/007/SRR3191427/SRR3191427_2.fastq.gz
2022.EXT.1115.1348.02503	SRR2534160	SAMN02937500	seafood	99.26	37	0	Listeria_monocytogenes	53.222	94.53	18	2960585	437547	CC7	ftp.sra.ebi.ac.uk/vol1/fastq/SRR253/000/SRR2534160/SRR2534160_1.fastq.gz;ftp.sra.ebi.ac.uk/vol1/fastq/SRR253/000/SRR2534160/SRR2534160_2.fastq.gz
2022.EXT.1115.1348.02504	SRR6107688	SAMN07560063	leafy_greens	99.42	37	0	Listeria_monocytogenes	50.713	90.797	27	2914376	563987	CC639	ftp.sra.ebi.ac.uk/vol1/fastq/SRR610/008/SRR6107688/SRR6107688_1.fastq.gz;ftp.sra.ebi.ac.uk/vol1/fastq/SRR610/008/SRR6107688/SRR6107688_2.fastq.gz
2022.EXT.1115.1348.02505	SRR13071942	SAMN16816128	poultry	97.96	36	1	Listeria_monocytogenes	39.394	96.202	95	2925796	69925	CC37	ftp.sra.ebi.ac.uk/vol1/fastq/SRR130/042/SRR13071942/SRR13071942_1.fastq.gz;ftp.sra.ebi.ac.uk/vol1/fastq/SRR130/042/SRR13071942/SRR13071942_2.fastq.gz
2022.EXT.1115.1348.02506	SRR6349006	SAMN07552046	dairy	99.28	37	0	Listeria_monocytogenes	40.321	95.608	14	2911725	1484582	ST1871	ftp.sra.ebi.ac.uk/vol1/fastq/SRR634/006/SRR6349006/SRR6349006_1.fastq.gz;ftp.sra.ebi.ac.uk/vol1/fastq/SRR634/006/SRR6349006/SRR6349006_2.fastq.gz
2022.EXT.1115.1348.02507	SRR5205360	SAMN02953935	fruit	98.93	37	0	Listeria_monocytogenes	43.914	94.517	31	2943906	447903	CC412	ftp.sra.ebi.ac.uk/vol1/fastq/SRR520/000/SRR5205360/SRR5205360_1.fastq.gz;ftp.sra.ebi.ac.uk/vol1/fastq/SRR520/000/SRR5205360/SRR5205360_2.fastq.gz
2022.EXT.1115.1348.02508	SRR10293906	SAMN13059132	seafood	97.16	36	0	Listeria_monocytogenes	53.85	94.953	15	2922827	579183	CC8	ftp.sra.ebi.ac.uk/vol1/fastq/SRR102/006/SRR10293906/SRR10293906_1.fastq.gz;ftp.sra.ebi.ac.uk/vol1/fastq/SRR102/006/SRR10293906/SRR10293906_2.fastq.gz
2022.EXT.1115.1348.02509	SRR2533762	SAMN03736730	dairy	97.68	37	0	Listeria_monocytogenes	43.557	94.517	20	2937576	433496	CC19	ftp.sra.ebi.ac.uk/vol1/fastq/SRR253/002/SRR2533762/SRR2533762_1.fastq.gz;ftp.sra.ebi.ac.uk/vol1/fastq/SRR253/002/SRR2533762/SRR2533762_2.fastq.gz
2022.EXT.1115.1348.0251	SRR13073635	SAMN16817018	meat	97.83	36	1	Listeria_monocytogenes	41.108	96.865	126	2884216	50586	CC8	ftp.sra.ebi.ac.uk/vol1/fastq/SRR130/035/SRR13073635/SRR13073635_1.fastq.gz;ftp.sra.ebi.ac.uk/vol1/fastq/SRR130/035/SRR13073635/SRR13073635_2.fastq.gz
2022.EXT.1115.1348.02511	SRR6436599	SAMN08274625	fruit	97.49	37	0	Listeria_monocytogenes	60.207	90.71	31	2925908	294221	ST581	ftp.sra.ebi.ac.uk/vol1/fastq/SRR643/009/SRR6436599/SRR6436599_1.fastq.gz;ftp.sra.ebi.ac.uk/vol1/fastq/SRR643/009/SRR6436599/SRR6436599_2.fastq.gz
2022.EXT.1115.1348.02512	SRR5244568	SAMN03135507	fruit	98.83	37	0	Listeria_monocytogenes	46.6	94.981	16	2906916	429646	CC412	ftp.sra.ebi.ac.uk/vol1/fastq/SRR524/008/SRR5244568/SRR5244568_1.fastq.gz;ftp.sra.ebi.ac.uk/vol1/fastq/SRR524/008/SRR5244568/SRR5244568_2.fastq.gz
2022.EXT.1115.1348.02513	SRR6870195	SAMN02922084	seafood	97.48	37	0	Listeria_monocytogenes	45.374	93.343	25	3026576	438059	CC321	ftp.sra.ebi.ac.uk/vol1/fastq/SRR687/005/SRR6870195/SRR6870195_1.fastq.gz;ftp.sra.ebi.ac.uk/vol1/fastq/SRR687/005/SRR6870195/SRR6870195_2.fastq.gz
2022.EXT.1115.1348.02514	SRR2156489	SAMN02921789	seafood	99	37	0	Listeria_monocytogenes	46.597	93.481	17	3055038	510154	CC9	ftp.sra.ebi.ac.uk/vol1/fastq/SRR215/009/SRR2156489/SRR2156489_1.fastq.gz;ftp.sra.ebi.ac.uk/vol1/fastq/SRR215/009/SRR2156489/SRR2156489_2.fastq.gz
2022.EXT.1115.1348.02515	SRR14866056	SAMN19716580	leafy_greens	97.24	37	1	Listeria_monocytogenes	41.68	92.537	18	2890511	1475748	CC663	ftp.sra.ebi.ac.uk/vol1/fastq/SRR148/056/SRR14866056/SRR14866056_1.fastq.gz;ftp.sra.ebi.ac.uk/vol1/fastq/SRR148/056/SRR14866056/SRR14866056_2.fastq.gz
2022.EXT.1115.1348.02516	SRR6436737	SAMN08274628	fruit	97.43	36	0	Listeria_monocytogenes	56.913	91.42	27	2925995	359167	ST581	ftp.sra.ebi.ac.uk/vol1/fastq/SRR643/007/SRR6436737/SRR6436737_1.fastq.gz;ftp.sra.ebi.ac.uk/vol1/fastq/SRR643/007/SRR6436737/SRR6436737_2.fastq.gz
2022.EXT.1115.1348.02517	SRR6957181	SAMN02922007	seafood	99.15	37	0	Listeria_monocytogenes	52.291	93.241	16	2996157	545256	CC321	ftp.sra.ebi.ac.uk/vol1/fastq/SRR695/001/SRR6957181/SRR6957181_1.fastq.gz;ftp.sra.ebi.ac.uk/vol1/fastq/SRR695/001/SRR6957181/SRR6957181_2.fastq.gz
2022.EXT.1115.1348.02518	SRR2658495	SAMN04155490	vegetables	97.98	36	0	Listeria_monocytogenes	45.035	92.101	26	3005520	476973	CC155	ftp.sra.ebi.ac.uk/vol1/fastq/SRR265/005/SRR2658495/SRR2658495_1.fastq.gz;ftp.sra.ebi.ac.uk/vol1/fastq/SRR265/005/SRR2658495/SRR2658495_2.fastq.gz
2022.EXT.1115.1348.02519	SRR5066079	SAMN05179419	dairy	90.62	35	0	Listeria_monocytogenes	38.204	91.799	44	2877838	184375	CC6	ftp.sra.ebi.ac.uk/vol1/fastq/SRR506/009/SRR5066079/SRR5066079_1.fastq.gz;ftp.sra.ebi.ac.uk/vol1/fastq/SRR506/009/SRR5066079/SRR5066079_2.fastq.gz
2022.EXT.1115.1348.0252	SRR1553750	SAMN02990450	fruit	97.28	37	0	Listeria_monocytogenes	48.892	91.27	27	2912299	400154	CC183	ftp.sra.ebi.ac.uk/vol1/fastq/SRR155/000/SRR1553750/SRR1553750_1.fastq.gz;ftp.sra.ebi.ac.uk/vol1/fastq/SRR155/000/SRR1553750/SRR1553750_2.fastq.gz
2022.EXT.1115.1348.02520	SRR8923182	SAMN02923027	vegetables	96.97	36	0	Listeria_monocytogenes	45.91	90.795	35	2957595	551834	CC688	ftp.sra.ebi.ac.uk/vol1/fastq/SRR892/002/SRR8923182/SRR8923182_1.fastq.gz;ftp.sra.ebi.ac.uk/vol1/fastq/SRR892/002/SRR8923182/SRR8923182_2.fastq.gz
2022.EXT.1115.1348.02521	SRR3198660	SAMN04506937	dairy	97.7	36	0	Listeria_monocytogenes	56.616	92.219	26	2891243	506706	CC59	ftp.sra.ebi.ac.uk/vol1/fastq/SRR319/000/SRR3198660/SRR3198660_1.fastq.gz;ftp.sra.ebi.ac.uk/vol1/fastq/SRR319/000/SRR3198660/SRR3198660_2.fastq.gz
2022.EXT.1115.1348.02522	SRR2917172	SAMN03702241	seafood	96.51	35	0	Listeria_monocytogenes	49.636	92.361	25	3035429	475644	CC321	ftp.sra.ebi.ac.uk/vol1/fastq/SRR291/002/SRR2917172/SRR2917172_1.fastq.gz;ftp.sra.ebi.ac.uk/vol1/fastq/SRR291/002/SRR2917172/SRR2917172_2.fastq.gz
2022.EXT.1115.1348.02523	SRR12378232	SAMN15717939	fruit	99.2	37	0	Listeria_monocytogenes	41.733	97.187	203	2886807	28360	CC918	ftp.sra.ebi.ac.uk/vol1/fastq/SRR123/032/SRR12378232/SRR12378232_1.fastq.gz;ftp.sra.ebi.ac.uk/vol1/fastq/SRR123/032/SRR12378232/SRR12378232_2.fastq.gz
2022.EXT.1115.1348.02524	SRR8235624	SAMN10460979	leafy_greens	99.38	37	0	Listeria_monocytogenes	43.425	90.966	33	3024046	317462	CC8	ftp.sra.ebi.ac.uk/vol1/fastq/SRR823/004/SRR8235624/SRR8235624_1.fastq.gz;ftp.sra.ebi.ac.uk/vol1/fastq/SRR823/004/SRR8235624/SRR8235624_2.fastq.gz
2022.EXT.1115.1348.02525	SRR15719700	SAMN21220911	meat	99.3	38	0	Listeria_monocytogenes	44.644	92.444	14	2875093	1469412	CC1	ftp.sra.ebi.ac.uk/vol1/fastq/SRR157/000/SRR15719700/SRR15719700_1.fastq.gz;ftp.sra.ebi.ac.uk/vol1/fastq/SRR157/000/SRR15719700/SRR15719700_2.fastq.gz
2022.EXT.1115.1348.02526	SRR3663797	SAMN05233169	seafood	97.41	36	0	Listeria_monocytogenes	56.407	88.604	43	3105790	420989	CC31	ftp.sra.ebi.ac.uk/vol1/fastq/SRR366/007/SRR3663797/SRR3663797_1.fastq.gz;ftp.sra.ebi.ac.uk/vol1/fastq/SRR366/007/SRR3663797/SRR3663797_2.fastq.gz
2022.EXT.1115.1348.02527	SRR1509629	SAMN02769680	dairy	97.92	37	0	Listeria_monocytogenes	52.171	91.265	11	2975738	1490892	CC5	ftp.sra.ebi.ac.uk/vol1/fastq/SRR150/009/SRR1509629/SRR1509629_1.fastq.gz;ftp.sra.ebi.ac.uk/vol1/fastq/SRR150/009/SRR1509629/SRR1509629_2.fastq.gz
2022.EXT.1115.1348.02528	SRR8837413	SAMN11318570	meat	96.62	36	0	Listeria_monocytogenes	42.971	87.088	40	3122643	513822	CC5	ftp.sra.ebi.ac.uk/vol1/fastq/SRR883/003/SRR8837413/SRR8837413_1.fastq.gz;ftp.sra.ebi.ac.uk/vol1/fastq/SRR883/003/SRR8837413/SRR8837413_2.fastq.gz
2022.EXT.1115.1348.02530	SRR12522497	SAMN15913272	vegetables	98.32	35	1	Listeria_monocytogenes	44.676	89.701	36	2962660	541320	CC4	ftp.sra.ebi.ac.uk/vol1/fastq/SRR125/097/SRR12522497/SRR12522497_1.fastq.gz;ftp.sra.ebi.ac.uk/vol1/fastq/SRR125/097/SRR12522497/SRR12522497_2.fastq.gz
2022.EXT.1115.1348.02532	SRR5318942	SAMN06446248	meat	98.57	37	0	Listeria_monocytogenes	50.729	95.153	40	2933366	211895	CC7	ftp.sra.ebi.ac.uk/vol1/fastq/SRR531/002/SRR5318942/SRR5318942_1.fastq.gz;ftp.sra.ebi.ac.uk/vol1/fastq/SRR531/002/SRR5318942/SRR5318942_2.fastq.gz
2022.EXT.1115.1348.02533	SRR975361	SAMN02352654	seafood	99.21	37	0	Listeria_monocytogenes	40.1	90.164	43	3136762	529779	CC321	ftp.sra.ebi.ac.uk/vol1/fastq/SRR975/SRR975361/SRR975361_1.fastq.gz;ftp.sra.ebi.ac.uk/vol1/fastq/SRR975/SRR975361/SRR975361_2.fastq.gz
2022.EXT.1115.1348.02534	SRR5526957	SAMN02953954	fruit	98.72	37	0	Listeria_monocytogenes	47.168	93.24	17	2887244	513877	CC5	ftp.sra.ebi.ac.uk/vol1/fastq/SRR552/007/SRR5526957/SRR5526957_1.fastq.gz;ftp.sra.ebi.ac.uk/vol1/fastq/SRR552/007/SRR5526957/SRR5526957_2.fastq.gz
2022.EXT.1115.1348.02535	SRR3191430	SAMN04506962	dairy	96.87	36	0	Listeria_monocytogenes	55.179	90.875	40	2890027	254884	CC388	ftp.sra.ebi.ac.uk/vol1/fastq/SRR319/000/SRR3191430/SRR3191430_1.fastq.gz;ftp.sra.ebi.ac.uk/vol1/fastq/SRR319/000/SRR3191430/SRR3191430_2.fastq.gz
2022.EXT.1115.1348.02536	SRR1535721	SAMN02924071	fruit	98.36	37	0	Listeria_monocytogenes	42.069	91.084	18	2982458	349672	CC392	ftp.sra.ebi.ac.uk/vol1/fastq/SRR153/001/SRR1535721/SRR1535721_1.fastq.gz;ftp.sra.ebi.ac.uk/vol1/fastq/SRR153/001/SRR1535721/SRR1535721_2.fastq.gz
2022.EXT.1115.1348.02538	SRR6000384	SAMN07571687	dairy	98.96	37	1	Listeria_monocytogenes	56.855	95.053	23	2893257	434339	CC14	ftp.sra.ebi.ac.uk/vol1/fastq/SRR600/004/SRR6000384/SRR6000384_1.fastq.gz;ftp.sra.ebi.ac.uk/vol1/fastq/SRR600/004/SRR6000384/SRR6000384_2.fastq.gz
2022.EXT.1115.1348.02539	SRR3294950	SAMN04487255	poultry	98.49	37	0	Listeria_monocytogenes	42.16	88.331	19	3074330	445096	CC5	ftp.sra.ebi.ac.uk/vol1/fastq/SRR329/000/SRR3294950/SRR3294950_1.fastq.gz;ftp.sra.ebi.ac.uk/vol1/fastq/SRR329/000/SRR3294950/SRR3294950_2.fastq.gz
2022.EXT.1115.1348.0254	SRR5221986	SAMN03897566	fruit	97.48	37	0	Listeria_monocytogenes	47.906	95.806	16	2881129	583297	CC14	ftp.sra.ebi.ac.uk/vol1/fastq/SRR522/006/SRR5221986/SRR5221986_1.fastq.gz;ftp.sra.ebi.ac.uk/vol1/fastq/SRR522/006/SRR5221986/SRR5221986_2.fastq.gz
2022.EXT.1115.1348.02541	SRR2124277	SAMN03285204	fruit	96.36	34	4	Listeria_monocytogenes	41.288	88.663	111	3076020	71633	CC5	ftp.sra.ebi.ac.uk/vol1/fastq/SRR212/007/SRR2124277/SRR2124277_1.fastq.gz;ftp.sra.ebi.ac.uk/vol1/fastq/SRR212/007/SRR2124277/SRR2124277_2.fastq.gz
2022.EXT.1115.1348.02542	SRR1909003	SAMN02937456	fruit	97.94	37	0	Listeria_monocytogenes	56.142	92.831	22	2901986	347999	CC5	ftp.sra.ebi.ac.uk/vol1/fastq/SRR190/003/SRR1909003/SRR1909003_1.fastq.gz;ftp.sra.ebi.ac.uk/vol1/fastq/SRR190/003/SRR1909003/SRR1909003_2.fastq.gz
2022.EXT.1115.1348.02543	SRR1181511	SAMN02666880	dairy	98.45	37	0	Listeria_monocytogenes	42.457	90.536	20	3009792	514935	CC5	ftp.sra.ebi.ac.uk/vol1/fastq/SRR118/001/SRR1181511/SRR1181511_1.fastq.gz;ftp.sra.ebi.ac.uk/vol1/fastq/SRR118/001/SRR1181511/SRR1181511_2.fastq.gz
2022.EXT.1115.1348.02544	SRR1207543	SAMN02567781	fruit	95.42	36	1	Listeria_monocytogenes	47.816	93.09	33	2999588	437362	CC7	ftp.sra.ebi.ac.uk/vol1/fastq/SRR120/003/SRR1207543/SRR1207543_1.fastq.gz;ftp.sra.ebi.ac.uk/vol1/fastq/SRR120/003/SRR1207543/SRR1207543_2.fastq.gz
2022.EXT.1115.1348.02545	SRR1220704	SAMN02567859	leafy_greens	98.94	37	0	Listeria_monocytogenes	55.202	88.238	31	3004902	515197	CC6	ftp.sra.ebi.ac.uk/vol1/fastq/SRR122/004/SRR1220704/SRR1220704_1.fastq.gz;ftp.sra.ebi.ac.uk/vol1/fastq/SRR122/004/SRR1220704/SRR1220704_2.fastq.gz
2022.EXT.1115.1348.02546	SRR16248659	SAMN22160592	meat	97.01	36	0	Listeria_monocytogenes	52.325	88.379	77	3140905	503853	CC5	ftp.sra.ebi.ac.uk/vol1/fastq/SRR162/059/SRR16248659/SRR16248659_1.fastq.gz;ftp.sra.ebi.ac.uk/vol1/fastq/SRR162/059/SRR16248659/SRR16248659_2.fastq.gz
2022.EXT.1115.1348.02547	SRR4095290	SAMN05577724	leafy_greens	98.66	37	0	Listeria_monocytogenes	48.533	91.652	55	2879211	125203	CC1	ftp.sra.ebi.ac.uk/vol1/fastq/SRR409/000/SRR4095290/SRR4095290_1.fastq.gz;ftp.sra.ebi.ac.uk/vol1/fastq/SRR409/000/SRR4095290/SRR4095290_2.fastq.gz
2022.EXT.1115.1348.02548	SRR6475284	SAMN02922395	seafood	98.72	36	0	Listeria_monocytogenes	50.691	91.337	16	2932959	1474503	CC663	ftp.sra.ebi.ac.uk/vol1/fastq/SRR647/004/SRR6475284/SRR6475284_1.fastq.gz;ftp.sra.ebi.ac.uk/vol1/fastq/SRR647/004/SRR6475284/SRR6475284_2.fastq.gz
2022.EXT.1115.1348.02549	SRR5181491	SAMN03135534	fruit	99.45	37	0	Listeria_monocytogenes	40.715	91.331	24	3051494	242253	CC1056	ftp.sra.ebi.ac.uk/vol1/fastq/SRR518/001/SRR5181491/SRR5181491_1.fastq.gz;ftp.sra.ebi.ac.uk/vol1/fastq/SRR518/001/SRR5181491/SRR5181491_2.fastq.gz
2022.EXT.1115.1348.0255	SRR12575546	SAMN15970337	vegetables	98.34	35	0	Listeria_monocytogenes	49.531	95.341	19	2916473	513015	none	ftp.sra.ebi.ac.uk/vol1/fastq/SRR125/046/SRR12575546/SRR12575546_1.fastq.gz;ftp.sra.ebi.ac.uk/vol1/fastq/SRR125/046/SRR12575546/SRR12575546_2.fastq.gz
2022.EXT.1115.1348.02550	SRR3147176	SAMN04450321	leafy_greens	96.19	35	0	Listeria_monocytogenes	44.756	92.729	103	2895949	79403	CC183	ftp.sra.ebi.ac.uk/vol1/fastq/SRR314/006/SRR3147176/SRR3147176_1.fastq.gz;ftp.sra.ebi.ac.uk/vol1/fastq/SRR314/006/SRR3147176/SRR3147176_2.fastq.gz
2022.EXT.1115.1348.02551	SRR5645966	SAMN02953957	fruit	98.33	37	0	Listeria_monocytogenes	44.61	92.313	21	2927320	513529	CC5	ftp.sra.ebi.ac.uk/vol1/fastq/SRR564/006/SRR5645966/SRR5645966_1.fastq.gz;ftp.sra.ebi.ac.uk/vol1/fastq/SRR564/006/SRR5645966/SRR5645966_2.fastq.gz
2022.EXT.1115.1348.02552	SRR13070881	SAMN16813125	meat	98.77	37	0	Listeria_monocytogenes	44.514	92.281	113	3015821	58635	none	ftp.sra.ebi.ac.uk/vol1/fastq/SRR130/081/SRR13070881/SRR13070881_1.fastq.gz;ftp.sra.ebi.ac.uk/vol1/fastq/SRR130/081/SRR13070881/SRR13070881_2.fastq.gz
2022.EXT.1115.1348.02553	SRR12522503	SAMN15913267	vegetables	98.43	35	0	Listeria_monocytogenes	44.829	95.186	22	2917188	397577	CC689	ftp.sra.ebi.ac.uk/vol1/fastq/SRR125/003/SRR12522503/SRR12522503_1.fastq.gz;ftp.sra.ebi.ac.uk/vol1/fastq/SRR125/003/SRR12522503/SRR12522503_2.fastq.gz
2022.EXT.1115.1348.02554	SRR4301101	SAMN05521551	poultry	98.26	36	0	Listeria_monocytogenes	61.499	89.661	25	3054575	510852	CC155	ftp.sra.ebi.ac.uk/vol1/fastq/SRR430/001/SRR4301101/SRR4301101_1.fastq.gz;ftp.sra.ebi.ac.uk/vol1/fastq/SRR430/001/SRR4301101/SRR4301101_2.fastq.gz
2022.EXT.1115.1348.02555	SRR5010515	SAMN06005706	dairy	99.06	37	0	Listeria_monocytogenes	49.284	95.596	24	2920965	360241	CC11	ftp.sra.ebi.ac.uk/vol1/fastq/SRR501/005/SRR5010515/SRR5010515_1.fastq.gz;ftp.sra.ebi.ac.uk/vol1/fastq/SRR501/005/SRR5010515/SRR5010515_2.fastq.gz
2022.EXT.1115.1348.02556	SRR1909000	SAMN02937464	fruit	98.05	37	0	Listeria_monocytogenes	48.17	93.838	29	2902389	259186	CC5	ftp.sra.ebi.ac.uk/vol1/fastq/SRR190/000/SRR1909000/SRR1909000_1.fastq.gz;ftp.sra.ebi.ac.uk/vol1/fastq/SRR190/000/SRR1909000/SRR1909000_2.fastq.gz
2022.EXT.1115.1348.02557	SRR1770516	SAMN03287237	fruit	97.98	37	0	Listeria_monocytogenes	51.811	91.515	25	2913184	399214	CC183	ftp.sra.ebi.ac.uk/vol1/fastq/SRR177/006/SRR1770516/SRR1770516_1.fastq.gz;ftp.sra.ebi.ac.uk/vol1/fastq/SRR177/006/SRR1770516/SRR1770516_2.fastq.gz
2022.EXT.1115.1348.02558	SRR3571286	SAMN04575433	dairy	98.39	37	0	Listeria_monocytogenes	58.817	97.177	18	2839622	1462276	CC11	ftp.sra.ebi.ac.uk/vol1/fastq/SRR357/006/SRR3571286/SRR3571286_1.fastq.gz;ftp.sra.ebi.ac.uk/vol1/fastq/SRR357/006/SRR3571286/SRR3571286_2.fastq.gz
2022.EXT.1115.1348.02559	SRR3945609	SAMN02922246	leafy_greens	98.59	37	0	Listeria_monocytogenes	43.677	96.944	13	2870876	1489223	CC573	ftp.sra.ebi.ac.uk/vol1/fastq/SRR394/009/SRR3945609/SRR3945609_1.fastq.gz;ftp.sra.ebi.ac.uk/vol1/fastq/SRR394/009/SRR3945609/SRR3945609_2.fastq.gz
2022.EXT.1115.1348.0256	SRR3191422	SAMN04506954	dairy	98.07	37	0	Listeria_monocytogenes	53.575	95.754	20	2891128	510316	CC14	ftp.sra.ebi.ac.uk/vol1/fastq/SRR319/002/SRR3191422/SRR3191422_1.fastq.gz;ftp.sra.ebi.ac.uk/vol1/fastq/SRR319/002/SRR3191422/SRR3191422_2.fastq.gz
2022.EXT.1115.1348.02560	SRR8236039	SAMN10461334	leafy_greens	99.4	38	0	Listeria_monocytogenes	43.818	91.478	34	3024033	317470	CC8	ftp.sra.ebi.ac.uk/vol1/fastq/SRR823/009/SRR8236039/SRR8236039_1.fastq.gz;ftp.sra.ebi.ac.uk/vol1/fastq/SRR823/009/SRR8236039/SRR8236039_2.fastq.gz
2022.EXT.1115.1348.02561	SRR7786754	SAMN09953941	vegetables	99.33	36	1	Listeria_monocytogenes	57.413	95.919	240	2880309	24817	CC124	ftp.sra.ebi.ac.uk/vol1/fastq/SRR778/004/SRR7786754/SRR7786754_1.fastq.gz;ftp.sra.ebi.ac.uk/vol1/fastq/SRR778/004/SRR7786754/SRR7786754_2.fastq.gz
2022.EXT.1115.1348.02562	SRR3489871	SAMN04916638	vegetables	95.86	35	0	Listeria_monocytogenes	48.799	92.898	33	3042197	430676	CC9	ftp.sra.ebi.ac.uk/vol1/fastq/SRR348/001/SRR3489871/SRR3489871_1.fastq.gz;ftp.sra.ebi.ac.uk/vol1/fastq/SRR348/001/SRR3489871/SRR3489871_2.fastq.gz
2022.EXT.1115.1348.02563	SRR1908944	SAMN02937458	fruit	95.8	36	0	Listeria_monocytogenes	56.818	91.984	85	2906386	86022	CC5	ftp.sra.ebi.ac.uk/vol1/fastq/SRR190/004/SRR1908944/SRR1908944_1.fastq.gz;ftp.sra.ebi.ac.uk/vol1/fastq/SRR190/004/SRR1908944/SRR1908944_2.fastq.gz
2022.EXT.1115.1348.02564	SRR1744018	SAMN03274505	seafood	98.72	37	0	Listeria_monocytogenes	50.489	87.726	20	3036316	438931	CC321	ftp.sra.ebi.ac.uk/vol1/fastq/SRR174/008/SRR1744018/SRR1744018_1.fastq.gz;ftp.sra.ebi.ac.uk/vol1/fastq/SRR174/008/SRR1744018/SRR1744018_2.fastq.gz
2022.EXT.1115.1348.02565	SRR13744267	SAMN17987503	poultry	97.24	34	2	Listeria_monocytogenes	41.75	97.354	18	2831668	1451514	CC19	ftp.sra.ebi.ac.uk/vol1/fastq/SRR137/067/SRR13744267/SRR13744267_1.fastq.gz;ftp.sra.ebi.ac.uk/vol1/fastq/SRR137/067/SRR13744267/SRR13744267_2.fastq.gz
2022.EXT.1115.1348.02566	SRR12575547	SAMN15970336	vegetables	98.13	35	0	Listeria_monocytogenes	45.961	95.416	14	2929719	532101	CC124	ftp.sra.ebi.ac.uk/vol1/fastq/SRR125/047/SRR12575547/SRR12575547_1.fastq.gz;ftp.sra.ebi.ac.uk/vol1/fastq/SRR125/047/SRR12575547/SRR12575547_2.fastq.gz
2022.EXT.1115.1348.02567	SRR3198669	SAMN04506943	dairy	96.28	36	0	Listeria_monocytogenes	56.671	92.25	25	2887749	513745	CC5	ftp.sra.ebi.ac.uk/vol1/fastq/SRR319/009/SRR3198669/SRR3198669_1.fastq.gz;ftp.sra.ebi.ac.uk/vol1/fastq/SRR319/009/SRR3198669/SRR3198669_2.fastq.gz
2022.EXT.1115.1348.02568	SRR3066080	SAMN03285311	dairy	98.43	37	0	Listeria_monocytogenes	57.781	88.971	36	3114039	325422	CC101	ftp.sra.ebi.ac.uk/vol1/fastq/SRR306/000/SRR3066080/SRR3066080_1.fastq.gz;ftp.sra.ebi.ac.uk/vol1/fastq/SRR306/000/SRR3066080/SRR3066080_2.fastq.gz
2022.EXT.1115.1348.02569	SRR9652105	SAMN12230515	leafy_greens	97.51	36	0	Listeria_monocytogenes	44.878	93.135	18	3004210	513428	ST368	ftp.sra.ebi.ac.uk/vol1/fastq/SRR965/005/SRR9652105/SRR9652105_1.fastq.gz;ftp.sra.ebi.ac.uk/vol1/fastq/SRR965/005/SRR9652105/SRR9652105_2.fastq.gz
2022.EXT.1115.1348.0257	SRR2585425	SAMN02937515	dairy	92.91	35	0	Listeria_monocytogenes	54.991	89.647	21	3000291	440102	CC101	ftp.sra.ebi.ac.uk/vol1/fastq/SRR258/005/SRR2585425/SRR2585425_1.fastq.gz;ftp.sra.ebi.ac.uk/vol1/fastq/SRR258/005/SRR2585425/SRR2585425_2.fastq.gz
2022.EXT.1115.1348.02570	SRR4014394	SAMN05521497	seafood	96.65	36	0	Listeria_monocytogenes	47.862	88.078	11	2863234	1487296	none	ftp.sra.ebi.ac.uk/vol1/fastq/SRR401/004/SRR4014394/SRR4014394_1.fastq.gz;ftp.sra.ebi.ac.uk/vol1/fastq/SRR401/004/SRR4014394/SRR4014394_2.fastq.gz
2022.EXT.1115.1348.02571	SRR12575562	SAMN15970345	fruit	98.33	35	0	Listeria_monocytogenes	45.034	90.585	35	2955079	541252	CC4	ftp.sra.ebi.ac.uk/vol1/fastq/SRR125/062/SRR12575562/SRR12575562_1.fastq.gz;ftp.sra.ebi.ac.uk/vol1/fastq/SRR125/062/SRR12575562/SRR12575562_2.fastq.gz
2022.EXT.1115.1348.02572	SRR13079866	SAMN16825972	meat	97.65	36	0	Listeria_monocytogenes	37.734	95.618	131	2912000	50273	CC8	ftp.sra.ebi.ac.uk/vol1/fastq/SRR130/066/SRR13079866/SRR13079866_1.fastq.gz;ftp.sra.ebi.ac.uk/vol1/fastq/SRR130/066/SRR13079866/SRR13079866_2.fastq.gz
2022.EXT.1115.1348.02573	SRR13080013	SAMN16826319	meat	98.17	36	0	Listeria_monocytogenes	40.833	88.865	196	3076679	37518	CC2	ftp.sra.ebi.ac.uk/vol1/fastq/SRR130/013/SRR13080013/SRR13080013_1.fastq.gz;ftp.sra.ebi.ac.uk/vol1/fastq/SRR130/013/SRR13080013/SRR13080013_2.fastq.gz
2022.EXT.1115.1348.02574	SRR3593513	SAMN05058067	fruit	99.44	38	0	Listeria_monocytogenes	41.202	86.868	21	3162313	602454	CC5	ftp.sra.ebi.ac.uk/vol1/fastq/SRR359/003/SRR3593513/SRR3593513_1.fastq.gz;ftp.sra.ebi.ac.uk/vol1/fastq/SRR359/003/SRR3593513/SRR3593513_2.fastq.gz
2022.EXT.1115.1348.02575	SRR1553820	SAMN02990452	fruit	96.6	36	0	Listeria_monocytogenes	44.53	91.563	19	2912624	520614	CC183	ftp.sra.ebi.ac.uk/vol1/fastq/SRR155/000/SRR1553820/SRR1553820_1.fastq.gz;ftp.sra.ebi.ac.uk/vol1/fastq/SRR155/000/SRR1553820/SRR1553820_2.fastq.gz
2022.EXT.1115.1348.02576	SRR5037719	SAMN05967956	vegetables	97.92	35	4	Listeria_monocytogenes	57.074	90.283	27	2911531	356110	CC183	ftp.sra.ebi.ac.uk/vol1/fastq/SRR503/009/SRR5037719/SRR5037719_1.fastq.gz;ftp.sra.ebi.ac.uk/vol1/fastq/SRR503/009/SRR5037719/SRR5037719_2.fastq.gz
2022.EXT.1115.1348.02577	SRR3474647	SAMN04929609	fruit	98.43	36	1	Listeria_monocytogenes	50.596	90.525	36	2994894	271238	CC224	ftp.sra.ebi.ac.uk/vol1/fastq/SRR347/007/SRR3474647/SRR3474647_1.fastq.gz;ftp.sra.ebi.ac.uk/vol1/fastq/SRR347/007/SRR3474647/SRR3474647_2.fastq.gz
2022.EXT.1115.1348.02578	SRR1908948	SAMN02937466	fruit	98.25	37	0	Listeria_monocytogenes	54.502	93.46	27	2901980	348086	CC5	ftp.sra.ebi.ac.uk/vol1/fastq/SRR190/008/SRR1908948/SRR1908948_1.fastq.gz;ftp.sra.ebi.ac.uk/vol1/fastq/SRR190/008/SRR1908948/SRR1908948_2.fastq.gz
2022.EXT.1115.1348.02579	SRR4090659	SAMN03002777	fruit	98.24	36	2	Listeria_monocytogenes	43.885	87.825	87	3140733	348088	CC5	ftp.sra.ebi.ac.uk/vol1/fastq/SRR409/009/SRR4090659/SRR4090659_1.fastq.gz;ftp.sra.ebi.ac.uk/vol1/fastq/SRR409/009/SRR4090659/SRR4090659_2.fastq.gz
2022.EXT.1115.1348.0258	SRR3143801	SAMN04437620	vegetables	99.44	38	0	Listeria_monocytogenes	57.974	91.4	24	3040365	437456	CC7	ftp.sra.ebi.ac.uk/vol1/fastq/SRR314/001/SRR3143801/SRR3143801_1.fastq.gz;ftp.sra.ebi.ac.uk/vol1/fastq/SRR314/001/SRR3143801/SRR3143801_2.fastq.gz
2022.EXT.1115.1348.02580	SRR10947521	SAMN13898639	meat	97.92	36	0	Listeria_monocytogenes	39.053	90.621	239	2991873	29179	CC2	ftp.sra.ebi.ac.uk/vol1/fastq/SRR109/021/SRR10947521/SRR10947521_1.fastq.gz;ftp.sra.ebi.ac.uk/vol1/fastq/SRR109/021/SRR10947521/SRR10947521_2.fastq.gz
2022.EXT.1115.1348.02581	SRR3593516	SAMN05058580	fruit	99.71	38	0	Listeria_monocytogenes	41.676	86.455	17	3162499	602454	CC5	ftp.sra.ebi.ac.uk/vol1/fastq/SRR359/006/SRR3593516/SRR3593516_1.fastq.gz;ftp.sra.ebi.ac.uk/vol1/fastq/SRR359/006/SRR3593516/SRR3593516_2.fastq.gz
2022.EXT.1115.1348.02583	SRR13070963	SAMN16814381	meat	96.88	36	0	Listeria_monocytogenes	39.639	95.346	62	2924283	95317	CC8	ftp.sra.ebi.ac.uk/vol1/fastq/SRR130/063/SRR13070963/SRR13070963_1.fastq.gz;ftp.sra.ebi.ac.uk/vol1/fastq/SRR130/063/SRR13070963/SRR13070963_2.fastq.gz
2022.EXT.1115.1348.02584	SRR13080039	SAMN16826313	meat	97.94	36	1	Listeria_monocytogenes	42.332	95.492	123	2955739	49088	CC14	ftp.sra.ebi.ac.uk/vol1/fastq/SRR130/039/SRR13080039/SRR13080039_1.fastq.gz;ftp.sra.ebi.ac.uk/vol1/fastq/SRR130/039/SRR13080039/SRR13080039_2.fastq.gz
2022.EXT.1115.1348.02585	SRR1818120	SAMN03354356	vegetables	97.93	36	0	Listeria_monocytogenes	45.819	91.083	20	3042093	438898	CC8	ftp.sra.ebi.ac.uk/vol1/fastq/SRR181/000/SRR1818120/SRR1818120_1.fastq.gz;ftp.sra.ebi.ac.uk/vol1/fastq/SRR181/000/SRR1818120/SRR1818120_2.fastq.gz
2022.EXT.1115.1348.02586	SRR1610013	SAMN02769767	dairy	98.51	37	1	Listeria_monocytogenes	54.102	89.785	18	3075323	533463	CC155	ftp.sra.ebi.ac.uk/vol1/fastq/SRR161/003/SRR1610013/SRR1610013_1.fastq.gz;ftp.sra.ebi.ac.uk/vol1/fastq/SRR161/003/SRR1610013/SRR1610013_2.fastq.gz
2022.EXT.1115.1348.02589	SRR1554256	SAMN02953501	fruit	91.64	36	0	Listeria_monocytogenes	56.608	89.649	26	2912178	352930	CC183	ftp.sra.ebi.ac.uk/vol1/fastq/SRR155/006/SRR1554256/SRR1554256_1.fastq.gz;ftp.sra.ebi.ac.uk/vol1/fastq/SRR155/006/SRR1554256/SRR1554256_2.fastq.gz
2022.EXT.1115.1348.0259	SRR13075045	SAMN16821849	poultry	98.38	36	0	Listeria_monocytogenes	39.816	95.836	113	2926208	62111	CC37	ftp.sra.ebi.ac.uk/vol1/fastq/SRR130/045/SRR13075045/SRR13075045_1.fastq.gz;ftp.sra.ebi.ac.uk/vol1/fastq/SRR130/045/SRR13075045/SRR13075045_2.fastq.gz
2022.EXT.1115.1348.02590	SRR6000475	SAMN07571683	dairy	98.21	37	0	Listeria_monocytogenes	51.888	95.372	22	2892601	479525	CC14	ftp.sra.ebi.ac.uk/vol1/fastq/SRR600/005/SRR6000475/SRR6000475_1.fastq.gz;ftp.sra.ebi.ac.uk/vol1/fastq/SRR600/005/SRR6000475/SRR6000475_2.fastq.gz
2022.EXT.1115.1348.02591	SRR12522488	SAMN15913281	vegetables	98.31	35	1	Listeria_monocytogenes	45.128	92.146	32	2887113	503645	CC388	ftp.sra.ebi.ac.uk/vol1/fastq/SRR125/088/SRR12522488/SRR12522488_1.fastq.gz;ftp.sra.ebi.ac.uk/vol1/fastq/SRR125/088/SRR12522488/SRR12522488_2.fastq.gz
2022.EXT.1115.1348.02593	SRR6443786	SAMN08287555	dairy	98.49	35	0	Listeria_monocytogenes	45.262	87.743	28	3021817	335918	CC2	ftp.sra.ebi.ac.uk/vol1/fastq/SRR644/006/SRR6443786/SRR6443786_1.fastq.gz;ftp.sra.ebi.ac.uk/vol1/fastq/SRR644/006/SRR6443786/SRR6443786_2.fastq.gz
2022.EXT.1115.1348.02594	SRR2534161	SAMN02937502	seafood	99.31	37	0	Listeria_monocytogenes	53.218	94.708	19	2960407	437867	CC7	ftp.sra.ebi.ac.uk/vol1/fastq/SRR253/001/SRR2534161/SRR2534161_1.fastq.gz;ftp.sra.ebi.ac.uk/vol1/fastq/SRR253/001/SRR2534161/SRR2534161_2.fastq.gz
2022.EXT.1115.1348.02595	SRR12522482	SAMN15913286	vegetables	98.23	35	0	Listeria_monocytogenes	45.133	91.735	41	2913649	279442	CC4	ftp.sra.ebi.ac.uk/vol1/fastq/SRR125/082/SRR12522482/SRR12522482_1.fastq.gz;ftp.sra.ebi.ac.uk/vol1/fastq/SRR125/082/SRR12522482/SRR12522482_2.fastq.gz
2022.EXT.1115.1348.02597	SRR1763833	SAMN03278638	fruit	95.45	36	0	Listeria_monocytogenes	45.636	87.431	12	2951725	557039	CC1	ftp.sra.ebi.ac.uk/vol1/fastq/SRR176/003/SRR1763833/SRR1763833_1.fastq.gz;ftp.sra.ebi.ac.uk/vol1/fastq/SRR176/003/SRR1763833/SRR1763833_2.fastq.gz
2022.EXT.1115.1348.02598	SRR2915985	SAMN03787619	leafy_greens	96.21	36	0	Listeria_monocytogenes	46.538	90.555	29	3045509	437390	CC7	ftp.sra.ebi.ac.uk/vol1/fastq/SRR291/005/SRR2915985/SRR2915985_1.fastq.gz;ftp.sra.ebi.ac.uk/vol1/fastq/SRR291/005/SRR2915985/SRR2915985_2.fastq.gz
2022.EXT.1115.1348.02599	SRR12575556	SAMN15970351	vegetables	98.32	35	0	Listeria_monocytogenes	43.995	89.904	32	2962584	639802	CC4	ftp.sra.ebi.ac.uk/vol1/fastq/SRR125/056/SRR12575556/SRR12575556_1.fastq.gz;ftp.sra.ebi.ac.uk/vol1/fastq/SRR125/056/SRR12575556/SRR12575556_2.fastq.gz
2022.EXT.1115.1348.026	SRR16248889	SAMN22160580	meat	97.81	37	0	Listeria_monocytogenes	48.751	88.659	74	3141010	503879	CC5	ftp.sra.ebi.ac.uk/vol1/fastq/SRR162/089/SRR16248889/SRR16248889_1.fastq.gz;ftp.sra.ebi.ac.uk/vol1/fastq/SRR162/089/SRR16248889/SRR16248889_2.fastq.gz
2022.EXT.1115.1348.0260	SRR2533678	SAMN03736726	seafood	99.6	38	0	Listeria_monocytogenes	55.951	91.028	25	3058888	481342	CC121	ftp.sra.ebi.ac.uk/vol1/fastq/SRR253/008/SRR2533678/SRR2533678_1.fastq.gz;ftp.sra.ebi.ac.uk/vol1/fastq/SRR253/008/SRR2533678/SRR2533678_2.fastq.gz
2022.EXT.1115.1348.02600	SRR1553907	SAMN02991386	fruit	97.96	37	0	Listeria_monocytogenes	42.42	91.728	23	2911785	400154	CC183	ftp.sra.ebi.ac.uk/vol1/fastq/SRR155/007/SRR1553907/SRR1553907_1.fastq.gz;ftp.sra.ebi.ac.uk/vol1/fastq/SRR155/007/SRR1553907/SRR1553907_2.fastq.gz
2022.EXT.1115.1348.02601	SRR2544796	SAMN03702799	fruit	99.57	37	0	Listeria_monocytogenes	47.092	92.14	142	2923870	74609	CC392	ftp.sra.ebi.ac.uk/vol1/fastq/SRR254/006/SRR2544796/SRR2544796_1.fastq.gz;ftp.sra.ebi.ac.uk/vol1/fastq/SRR254/006/SRR2544796/SRR2544796_2.fastq.gz
2022.EXT.1115.1348.02602	SRR5409317	SAMN06645600	fruit	98.09	37	0	Listeria_monocytogenes	42.836	91.495	26	2941955	345591	CC392	ftp.sra.ebi.ac.uk/vol1/fastq/SRR540/007/SRR5409317/SRR5409317_1.fastq.gz;ftp.sra.ebi.ac.uk/vol1/fastq/SRR540/007/SRR5409317/SRR5409317_2.fastq.gz
2022.EXT.1115.1348.02603	SRR4446454	SAMN05521570	seafood	97.17	36	0	Listeria_monocytogenes	58.661	87.718	40	3085839	280676	CC489	ftp.sra.ebi.ac.uk/vol1/fastq/SRR444/004/SRR4446454/SRR4446454_1.fastq.gz;ftp.sra.ebi.ac.uk/vol1/fastq/SRR444/004/SRR4446454/SRR4446454_2.fastq.gz
2022.EXT.1115.1348.02604	SRR1770499	SAMN03287232	fruit	98.19	37	0	Listeria_monocytogenes	54.924	91.077	24	2912491	400336	CC183	ftp.sra.ebi.ac.uk/vol1/fastq/SRR177/009/SRR1770499/SRR1770499_1.fastq.gz;ftp.sra.ebi.ac.uk/vol1/fastq/SRR177/009/SRR1770499/SRR1770499_2.fastq.gz
2022.EXT.1115.1348.02605	SRR1509575	SAMN02709403	leafy_greens	90.86	34	0	Listeria_monocytogenes	55.631	91.768	26	2884827	406375	CC452	ftp.sra.ebi.ac.uk/vol1/fastq/SRR150/005/SRR1509575/SRR1509575_1.fastq.gz;ftp.sra.ebi.ac.uk/vol1/fastq/SRR150/005/SRR1509575/SRR1509575_2.fastq.gz
2022.EXT.1115.1348.02607	SRR1553906	SAMN02990446	fruit	94.32	36	0	Listeria_monocytogenes	46.755	90.568	26	2912250	400154	CC183	ftp.sra.ebi.ac.uk/vol1/fastq/SRR155/006/SRR1553906/SRR1553906_1.fastq.gz;ftp.sra.ebi.ac.uk/vol1/fastq/SRR155/006/SRR1553906/SRR1553906_2.fastq.gz
2022.EXT.1115.1348.02608	SRR1767782	SAMN03218401	dairy	97.41	37	0	Listeria_monocytogenes	39.674	91.442	24	2952297	399215	CC183	ftp.sra.ebi.ac.uk/vol1/fastq/SRR176/002/SRR1767782/SRR1767782_1.fastq.gz;ftp.sra.ebi.ac.uk/vol1/fastq/SRR176/002/SRR1767782/SRR1767782_2.fastq.gz
2022.EXT.1115.1348.02609	SRR2728254	SAMN02709379	fruit	98.28	37	0	Listeria_monocytogenes	59.844	90.178	30	2886876	509221	CC4	ftp.sra.ebi.ac.uk/vol1/fastq/SRR272/004/SRR2728254/SRR2728254_1.fastq.gz;ftp.sra.ebi.ac.uk/vol1/fastq/SRR272/004/SRR2728254/SRR2728254_2.fastq.gz
2022.EXT.1115.1348.0261	SRR5244571	SAMN03135509	fruit	98.7	37	0	Listeria_monocytogenes	44.714	93.424	21	2880518	511142	CC224	ftp.sra.ebi.ac.uk/vol1/fastq/SRR524/001/SRR5244571/SRR5244571_1.fastq.gz;ftp.sra.ebi.ac.uk/vol1/fastq/SRR524/001/SRR5244571/SRR5244571_2.fastq.gz
2022.EXT.1115.1348.02610	SRR1584381	SAMN02999666	fruit	98.75	37	0	Listeria_monocytogenes	51.327	85.294	15	2915531	519501	ST1659	ftp.sra.ebi.ac.uk/vol1/fastq/SRR158/001/SRR1584381/SRR1584381_1.fastq.gz;ftp.sra.ebi.ac.uk/vol1/fastq/SRR158/001/SRR1584381/SRR1584381_2.fastq.gz
2022.EXT.1115.1348.02611	SRR14662505	SAMN19353708	dairy	99.4	37	0	Listeria_monocytogenes	48.921	88.123	38	3105576	518353	CC3	ftp.sra.ebi.ac.uk/vol1/fastq/SRR146/005/SRR14662505/SRR14662505_1.fastq.gz;ftp.sra.ebi.ac.uk/vol1/fastq/SRR146/005/SRR14662505/SRR14662505_2.fastq.gz
2022.EXT.1115.1348.02612	SRR8670851	SAMN10977201	poultry	96.94	36	0	Listeria_monocytogenes	46.456	92.249	21	2997048	450537	CC321	ftp.sra.ebi.ac.uk/vol1/fastq/SRR867/001/SRR8670851/SRR8670851_1.fastq.gz;ftp.sra.ebi.ac.uk/vol1/fastq/SRR867/001/SRR8670851/SRR8670851_2.fastq.gz
2022.EXT.1115.1348.02613	SRR5970072	SAMN07340527	seafood	98.61	36	0	Listeria_monocytogenes	49.534	94.635	13	2923930	1477765	CC199	ftp.sra.ebi.ac.uk/vol1/fastq/SRR597/002/SRR5970072/SRR5970072_1.fastq.gz;ftp.sra.ebi.ac.uk/vol1/fastq/SRR597/002/SRR5970072/SRR5970072_2.fastq.gz
2022.EXT.1115.1348.02614	SRR12522463	SAMN15913259	vegetables	98.34	35	0	Listeria_monocytogenes	45.602	94.775	19	2935722	438540	CC11	ftp.sra.ebi.ac.uk/vol1/fastq/SRR125/063/SRR12522463/SRR12522463_1.fastq.gz;ftp.sra.ebi.ac.uk/vol1/fastq/SRR125/063/SRR12522463/SRR12522463_2.fastq.gz
2022.EXT.1115.1348.02615	SRR7786750	SAMN09953945	vegetables	99.21	37	0	Listeria_monocytogenes	62.875	95.898	196	2896359	35256	CC121	ftp.sra.ebi.ac.uk/vol1/fastq/SRR778/000/SRR7786750/SRR7786750_1.fastq.gz;ftp.sra.ebi.ac.uk/vol1/fastq/SRR778/000/SRR7786750/SRR7786750_2.fastq.gz
2022.EXT.1115.1348.02616	SRR7877399	SAMN10083730	vegetables	99.37	37	0	Listeria_monocytogenes	52.247	96.479	202	2867039	33734	CC11	ftp.sra.ebi.ac.uk/vol1/fastq/SRR787/009/SRR7877399/SRR7877399_1.fastq.gz;ftp.sra.ebi.ac.uk/vol1/fastq/SRR787/009/SRR7877399/SRR7877399_2.fastq.gz
2022.EXT.1115.1348.02617	SRR13334738	SAMN17188778	meat	98.97	37	0	Listeria_monocytogenes	47.201	95.537	20	2896694	439364	CC8	ftp.sra.ebi.ac.uk/vol1/fastq/SRR133/038/SRR13334738/SRR13334738_1.fastq.gz;ftp.sra.ebi.ac.uk/vol1/fastq/SRR133/038/SRR13334738/SRR13334738_2.fastq.gz
2022.EXT.1115.1348.02618	SRR5378785	SAMN02923500	seafood	98.92	37	0	Listeria_monocytogenes	49.967	93.742	17	2956670	440102	CC101	ftp.sra.ebi.ac.uk/vol1/fastq/SRR537/005/SRR5378785/SRR5378785_1.fastq.gz;ftp.sra.ebi.ac.uk/vol1/fastq/SRR537/005/SRR5378785/SRR5378785_2.fastq.gz
2022.EXT.1115.1348.02619	SRR8923188	SAMN02923021	vegetables	97.31	36	0	Listeria_monocytogenes	44.35	90.947	25	2958293	551834	CC688	ftp.sra.ebi.ac.uk/vol1/fastq/SRR892/008/SRR8923188/SRR8923188_1.fastq.gz;ftp.sra.ebi.ac.uk/vol1/fastq/SRR892/008/SRR8923188/SRR8923188_2.fastq.gz
2022.EXT.1115.1348.02620	SRR7786779	SAMN09953964	vegetables	97.44	36	0	Listeria_monocytogenes	61.641	94.589	155	2939091	53135	CC193	ftp.sra.ebi.ac.uk/vol1/fastq/SRR778/009/SRR7786779/SRR7786779_1.fastq.gz;ftp.sra.ebi.ac.uk/vol1/fastq/SRR778/009/SRR7786779/SRR7786779_2.fastq.gz
2022.EXT.1115.1348.02621	SRR5244570	SAMN03135504	fruit	98.8	37	0	Listeria_monocytogenes	50.054	94.909	20	2906761	583393	CC412	ftp.sra.ebi.ac.uk/vol1/fastq/SRR524/000/SRR5244570/SRR5244570_1.fastq.gz;ftp.sra.ebi.ac.uk/vol1/fastq/SRR524/000/SRR5244570/SRR5244570_2.fastq.gz
2022.EXT.1115.1348.02622	SRR7822141	SAMN10026594	vegetables	96	34	1	Listeria_monocytogenes	55.89	95.195	16	2896266	562034	CC11	ftp.sra.ebi.ac.uk/vol1/fastq/SRR782/001/SRR7822141/SRR7822141_1.fastq.gz;ftp.sra.ebi.ac.uk/vol1/fastq/SRR782/001/SRR7822141/SRR7822141_2.fastq.gz
2022.EXT.1115.1348.02623	SRR10484646	SAMN13286389	dairy	98.47	37	0	Listeria_monocytogenes	42.8	91.936	15	2878610	1470338	CC1	ftp.sra.ebi.ac.uk/vol1/fastq/SRR104/046/SRR10484646/SRR10484646_1.fastq.gz;ftp.sra.ebi.ac.uk/vol1/fastq/SRR104/046/SRR10484646/SRR10484646_2.fastq.gz
2022.EXT.1115.1348.02624	SRR1201304	SAMN02677679	vegetables	95.98	36	0	Listeria_monocytogenes	47.229	88.693	39	3061816	348064	CC5	ftp.sra.ebi.ac.uk/vol1/fastq/SRR120/004/SRR1201304/SRR1201304_1.fastq.gz;ftp.sra.ebi.ac.uk/vol1/fastq/SRR120/004/SRR1201304/SRR1201304_2.fastq.gz
2022.EXT.1115.1348.02625	SRR5205363	SAMN03135513	fruit	97.83	37	0	Listeria_monocytogenes	44.516	93.345	20	2944323	471334	CC412	ftp.sra.ebi.ac.uk/vol1/fastq/SRR520/003/SRR5205363/SRR5205363_1.fastq.gz;ftp.sra.ebi.ac.uk/vol1/fastq/SRR520/003/SRR5205363/SRR5205363_2.fastq.gz
2022.EXT.1115.1348.02627	SRR6325467	SAMN08097585	poultry	99.38	37	0	Listeria_monocytogenes	55.291	91.684	16	2977576	583869	CC155	ftp.sra.ebi.ac.uk/vol1/fastq/SRR632/007/SRR6325467/SRR6325467_1.fastq.gz;ftp.sra.ebi.ac.uk/vol1/fastq/SRR632/007/SRR6325467/SRR6325467_2.fastq.gz
2022.EXT.1115.1348.02628	SRR2124272	SAMN03285203	fruit	96.63	34	3	Listeria_monocytogenes	44.781	89.136	55	3072820	284885	CC5	ftp.sra.ebi.ac.uk/vol1/fastq/SRR212/002/SRR2124272/SRR2124272_1.fastq.gz;ftp.sra.ebi.ac.uk/vol1/fastq/SRR212/002/SRR2124272/SRR2124272_2.fastq.gz
2022.EXT.1115.1348.02629	SRR1509667	SAMN02870507	seafood	99.01	37	0	Listeria_monocytogenes	49.094	94.34	31	2992521	1496771	CC199	ftp.sra.ebi.ac.uk/vol1/fastq/SRR150/007/SRR1509667/SRR1509667_1.fastq.gz;ftp.sra.ebi.ac.uk/vol1/fastq/SRR150/007/SRR1509667/SRR1509667_2.fastq.gz
2022.EXT.1115.1348.0263	SRR9694242	SAMN12286909	dairy	96.28	37	0	Listeria_monocytogenes	54.924	96.758	100	2834659	64341	none	ftp.sra.ebi.ac.uk/vol1/fastq/SRR969/002/SRR9694242/SRR9694242_1.fastq.gz;ftp.sra.ebi.ac.uk/vol1/fastq/SRR969/002/SRR9694242/SRR9694242_2.fastq.gz
2022.EXT.1115.1348.02630	SRR1556291	SAMN03002789	fruit	98.52	37	0	Listeria_monocytogenes	38.389	91.639	20	2912244	520728	CC183	ftp.sra.ebi.ac.uk/vol1/fastq/SRR155/001/SRR1556291/SRR1556291_1.fastq.gz;ftp.sra.ebi.ac.uk/vol1/fastq/SRR155/001/SRR1556291/SRR1556291_2.fastq.gz
2022.EXT.1115.1348.02631	SRR1609995	SAMN02769764	vegetables	98.52	37	0	Listeria_monocytogenes	54.634	88.798	34	3149613	507705	CC11	ftp.sra.ebi.ac.uk/vol1/fastq/SRR160/005/SRR1609995/SRR1609995_1.fastq.gz;ftp.sra.ebi.ac.uk/vol1/fastq/SRR160/005/SRR1609995/SRR1609995_2.fastq.gz
2022.EXT.1115.1348.02632	SRR8943539	SAMN11478342	dairy	98.89	37	0	Listeria_monocytogenes	40.654	87.392	110	3126463	103976	CC5	ftp.sra.ebi.ac.uk/vol1/fastq/SRR894/009/SRR8943539/SRR8943539_1.fastq.gz;ftp.sra.ebi.ac.uk/vol1/fastq/SRR894/009/SRR8943539/SRR8943539_2.fastq.gz
2022.EXT.1115.1348.02633	SRR2924592	SAMN03285256	vegetables	96.33	35	1	Listeria_monocytogenes	53.257	92.473	61	3024425	437337	CC7	ftp.sra.ebi.ac.uk/vol1/fastq/SRR292/002/SRR2924592/SRR2924592_1.fastq.gz;ftp.sra.ebi.ac.uk/vol1/fastq/SRR292/002/SRR2924592/SRR2924592_2.fastq.gz
2022.EXT.1115.1348.02635	SRR2962383	SAMN04146078	poultry	98.43	37	0	Listeria_monocytogenes	41.78	92.012	20	3029933	474989	CC321	ftp.sra.ebi.ac.uk/vol1/fastq/SRR296/003/SRR2962383/SRR2962383_1.fastq.gz;ftp.sra.ebi.ac.uk/vol1/fastq/SRR296/003/SRR2962383/SRR2962383_2.fastq.gz
2022.EXT.1115.1348.02636	SRR10947152	SAMN13898660	meat	97.9	36	0	Listeria_monocytogenes	41.061	89.283	381	3106986	19575	CC5	ftp.sra.ebi.ac.uk/vol1/fastq/SRR109/052/SRR10947152/SRR10947152_1.fastq.gz;ftp.sra.ebi.ac.uk/vol1/fastq/SRR109/052/SRR10947152/SRR10947152_2.fastq.gz
2022.EXT.1115.1348.02637	SRR10293902	SAMN13059131	seafood	94.23	36	0	Listeria_monocytogenes	55.483	94.675	17	2922876	439857	CC8	ftp.sra.ebi.ac.uk/vol1/fastq/SRR102/002/SRR10293902/SRR10293902_1.fastq.gz;ftp.sra.ebi.ac.uk/vol1/fastq/SRR102/002/SRR10293902/SRR10293902_2.fastq.gz
2022.EXT.1115.1348.02638	SRR1976253	SAMN03465570	dairy	98.37	37	0	Listeria_monocytogenes	55.637	91.491	12	2988535	521780	CC5	ftp.sra.ebi.ac.uk/vol1/fastq/SRR197/003/SRR1976253/SRR1976253_1.fastq.gz;ftp.sra.ebi.ac.uk/vol1/fastq/SRR197/003/SRR1976253/SRR1976253_2.fastq.gz
2022.EXT.1115.1348.02639	SRR13079917	SAMN16826247	fruit	98.34	36	0	Listeria_monocytogenes	41.034	93.294	109	2956034	60353	CC224	ftp.sra.ebi.ac.uk/vol1/fastq/SRR130/017/SRR13079917/SRR13079917_1.fastq.gz;ftp.sra.ebi.ac.uk/vol1/fastq/SRR130/017/SRR13079917/SRR13079917_2.fastq.gz
2022.EXT.1115.1348.0264	SRR13070925	SAMN16814174	meat	98.55	36	0	Listeria_monocytogenes	40.3	92.75	107	3018953	53371	CC8	ftp.sra.ebi.ac.uk/vol1/fastq/SRR130/025/SRR13070925/SRR13070925_1.fastq.gz;ftp.sra.ebi.ac.uk/vol1/fastq/SRR130/025/SRR13070925/SRR13070925_2.fastq.gz
2022.EXT.1115.1348.02640	SRR16506806	SAMN21582201	vegetables	98.65	37	0	Listeria_monocytogenes	42.305	93.887	21	2991781	351741	CC7	ftp.sra.ebi.ac.uk/vol1/fastq/SRR165/006/SRR16506806/SRR16506806_1.fastq.gz;ftp.sra.ebi.ac.uk/vol1/fastq/SRR165/006/SRR16506806/SRR16506806_2.fastq.gz
2022.EXT.1115.1348.02641	SRR8837558	SAMN11318753	meat	96.62	36	0	Listeria_monocytogenes	42.437	88.773	40	3030476	354620	CC88	ftp.sra.ebi.ac.uk/vol1/fastq/SRR883/008/SRR8837558/SRR8837558_1.fastq.gz;ftp.sra.ebi.ac.uk/vol1/fastq/SRR883/008/SRR8837558/SRR8837558_2.fastq.gz
2022.EXT.1115.1348.02642	SRR10843645	SAMN13747395	dairy	94.86	36	0	Listeria_monocytogenes	39.365	88.969	176	3094873	60330	CC5	ftp.sra.ebi.ac.uk/vol1/fastq/SRR108/045/SRR10843645/SRR10843645_1.fastq.gz;ftp.sra.ebi.ac.uk/vol1/fastq/SRR108/045/SRR10843645/SRR10843645_2.fastq.gz
2022.EXT.1115.1348.02643	SRR13071022	SAMN16814579	meat	98.24	36	0	Listeria_monocytogenes	39.149	91.804	93	3032062	69203	CC8	ftp.sra.ebi.ac.uk/vol1/fastq/SRR130/022/SRR13071022/SRR13071022_1.fastq.gz;ftp.sra.ebi.ac.uk/vol1/fastq/SRR130/022/SRR13071022/SRR13071022_2.fastq.gz
2022.EXT.1115.1348.02644	SRR1908933	SAMN02937448	fruit	95.99	36	0	Listeria_monocytogenes	54.339	93.142	22	2902625	259036	CC5	ftp.sra.ebi.ac.uk/vol1/fastq/SRR190/003/SRR1908933/SRR1908933_1.fastq.gz;ftp.sra.ebi.ac.uk/vol1/fastq/SRR190/003/SRR1908933/SRR1908933_2.fastq.gz
2022.EXT.1115.1348.02645	SRR7877385	SAMN10083718	fruit	99.02	36	0	Listeria_monocytogenes	47.89	93.34	322	2847455	20035	CC88	ftp.sra.ebi.ac.uk/vol1/fastq/SRR787/005/SRR7877385/SRR7877385_1.fastq.gz;ftp.sra.ebi.ac.uk/vol1/fastq/SRR787/005/SRR7877385/SRR7877385_2.fastq.gz
2022.EXT.1115.1348.02646	SRR5181388	SAMN03135520	fruit	99.19	37	0	Listeria_monocytogenes	39.555	94.394	22	2857457	345869	CC392	ftp.sra.ebi.ac.uk/vol1/fastq/SRR518/008/SRR5181388/SRR5181388_1.fastq.gz;ftp.sra.ebi.ac.uk/vol1/fastq/SRR518/008/SRR5181388/SRR5181388_2.fastq.gz
2022.EXT.1115.1348.02647	SRR9301033	SAMN12056313	vegetables	97.87	37	0	Listeria_monocytogenes	51.701	90.031	106	2807694	62854	none	ftp.sra.ebi.ac.uk/vol1/fastq/SRR930/003/SRR9301033/SRR9301033_1.fastq.gz;ftp.sra.ebi.ac.uk/vol1/fastq/SRR930/003/SRR9301033/SRR9301033_2.fastq.gz
2022.EXT.1115.1348.02648	SRR12522500	SAMN15913270	vegetables	98.42	35	0	Listeria_monocytogenes	44.561	89.242	41	3002386	351675	CC4	ftp.sra.ebi.ac.uk/vol1/fastq/SRR125/000/SRR12522500/SRR12522500_1.fastq.gz;ftp.sra.ebi.ac.uk/vol1/fastq/SRR125/000/SRR12522500/SRR12522500_2.fastq.gz
2022.EXT.1115.1348.02649	SRR1041470	SAMN02420422	vegetables	96.43	36	0	Listeria_monocytogenes	47.105	90.604	19	3020607	434627	CC155	ftp.sra.ebi.ac.uk/vol1/fastq/SRR104/000/SRR1041470/SRR1041470_1.fastq.gz;ftp.sra.ebi.ac.uk/vol1/fastq/SRR104/000/SRR1041470/SRR1041470_2.fastq.gz
2022.EXT.1115.1348.0265	SRR2585392	SAMN03736709	seafood	97.41	37	0	Listeria_monocytogenes	47.579	87.405	66	3124235	384938	CC5	ftp.sra.ebi.ac.uk/vol1/fastq/SRR258/002/SRR2585392/SRR2585392_1.fastq.gz;ftp.sra.ebi.ac.uk/vol1/fastq/SRR258/002/SRR2585392/SRR2585392_2.fastq.gz
2022.EXT.1115.1348.02650	SRR2650309	SAMN04155494	vegetables	98.63	36	0	Listeria_monocytogenes	43.465	94.815	28	2984805	361289	CC199	ftp.sra.ebi.ac.uk/vol1/fastq/SRR265/009/SRR2650309/SRR2650309_1.fastq.gz;ftp.sra.ebi.ac.uk/vol1/fastq/SRR265/009/SRR2650309/SRR2650309_2.fastq.gz
2022.EXT.1115.1348.02652	SRR5205364	SAMN03135511	fruit	99.37	37	0	Listeria_monocytogenes	43.667	94.504	23	2904446	581952	CC412	ftp.sra.ebi.ac.uk/vol1/fastq/SRR520/004/SRR5205364/SRR5205364_1.fastq.gz;ftp.sra.ebi.ac.uk/vol1/fastq/SRR520/004/SRR5205364/SRR5205364_2.fastq.gz
2022.EXT.1115.1348.02653	SRR8991458	SAMN06240055	fruit	98.19	36	1	Listeria_monocytogenes	57.941	89.811	21	2954946	513613	CC5	ftp.sra.ebi.ac.uk/vol1/fastq/SRR899/008/SRR8991458/SRR8991458_1.fastq.gz;ftp.sra.ebi.ac.uk/vol1/fastq/SRR899/008/SRR8991458/SRR8991458_2.fastq.gz
2022.EXT.1115.1348.02654	SRR13079656	SAMN16825945	poultry	97.55	36	0	Listeria_monocytogenes	40.716	96.985	147	2897507	41671	CC37	ftp.sra.ebi.ac.uk/vol1/fastq/SRR130/056/SRR13079656/SRR13079656_1.fastq.gz;ftp.sra.ebi.ac.uk/vol1/fastq/SRR130/056/SRR13079656/SRR13079656_2.fastq.gz
2022.EXT.1115.1348.02655	SRR13415509	SAMN02921632	poultry	97.3	37	0	Listeria_monocytogenes	46.743	88.304	33	2995300	272529	CC2	ftp.sra.ebi.ac.uk/vol1/fastq/SRR134/009/SRR13415509/SRR13415509_1.fastq.gz;ftp.sra.ebi.ac.uk/vol1/fastq/SRR134/009/SRR13415509/SRR13415509_2.fastq.gz
2022.EXT.1115.1348.02656	SRR13079797	SAMN16825974	meat	97.95	36	0	Listeria_monocytogenes	40.638	96.891	128	2885392	60132	CC37	ftp.sra.ebi.ac.uk/vol1/fastq/SRR130/097/SRR13079797/SRR13079797_1.fastq.gz;ftp.sra.ebi.ac.uk/vol1/fastq/SRR130/097/SRR13079797/SRR13079797_2.fastq.gz
2022.EXT.1115.1348.02657	SRR13073680	SAMN16817036	poultry	98.56	36	0	Listeria_monocytogenes	40.414	93.65	136	2916513	43569	CC1	ftp.sra.ebi.ac.uk/vol1/fastq/SRR130/080/SRR13073680/SRR13073680_1.fastq.gz;ftp.sra.ebi.ac.uk/vol1/fastq/SRR130/080/SRR13073680/SRR13073680_2.fastq.gz
2022.EXT.1115.1348.02658	SRR5647009	SAMN03702804	fruit	98.53	36	0	Listeria_monocytogenes	45.36	93.377	24	2884823	514228	CC5	ftp.sra.ebi.ac.uk/vol1/fastq/SRR564/009/SRR5647009/SRR5647009_1.fastq.gz;ftp.sra.ebi.ac.uk/vol1/fastq/SRR564/009/SRR5647009/SRR5647009_2.fastq.gz
2022.EXT.1115.1348.02659	SRR1653389	SAMN03085716	fruit	97.92	37	0	Listeria_monocytogenes	42.848	96.474	17	2869252	504501	CC29	ftp.sra.ebi.ac.uk/vol1/fastq/SRR165/009/SRR1653389/SRR1653389_1.fastq.gz;ftp.sra.ebi.ac.uk/vol1/fastq/SRR165/009/SRR1653389/SRR1653389_2.fastq.gz
2022.EXT.1115.1348.0266	SRR12575557	SAMN15970350	vegetables	98.41	35	1	Listeria_monocytogenes	44.292	91.387	35	2912375	538742	CC4	ftp.sra.ebi.ac.uk/vol1/fastq/SRR125/057/SRR12575557/SRR12575557_1.fastq.gz;ftp.sra.ebi.ac.uk/vol1/fastq/SRR125/057/SRR12575557/SRR12575557_2.fastq.gz
2022.EXT.1115.1348.02660	SRR3173680	SAMN04146131	seafood	97.71	36	0	Listeria_monocytogenes	44.477	92.727	23	2983618	375042	CC121	ftp.sra.ebi.ac.uk/vol1/fastq/SRR317/000/SRR3173680/SRR3173680_1.fastq.gz;ftp.sra.ebi.ac.uk/vol1/fastq/SRR317/000/SRR3173680/SRR3173680_2.fastq.gz
2022.EXT.1115.1348.02662	SRR1027699	SAMN02400355	seafood	98.91	37	0	Listeria_monocytogenes	40.972	91.505	18	3021117	511845	CC155	ftp.sra.ebi.ac.uk/vol1/fastq/SRR102/009/SRR1027699/SRR1027699_1.fastq.gz;ftp.sra.ebi.ac.uk/vol1/fastq/SRR102/009/SRR1027699/SRR1027699_2.fastq.gz
2022.EXT.1115.1348.02663	SRR1576024	SAMN03024044	fruit	97.93	37	1	Listeria_monocytogenes	50.582	86.968	37	3141890	481757	CC5	ftp.sra.ebi.ac.uk/vol1/fastq/SRR157/004/SRR1576024/SRR1576024_1.fastq.gz;ftp.sra.ebi.ac.uk/vol1/fastq/SRR157/004/SRR1576024/SRR1576024_2.fastq.gz
2022.EXT.1115.1348.02664	SRR13160202	SAMN16946591	poultry	98	36	1	Listeria_monocytogenes	38.016	90.848	40	3056740	178093	CC8	ftp.sra.ebi.ac.uk/vol1/fastq/SRR131/002/SRR13160202/SRR13160202_1.fastq.gz;ftp.sra.ebi.ac.uk/vol1/fastq/SRR131/002/SRR13160202/SRR13160202_2.fastq.gz
2022.EXT.1115.1348.02665	SRR12522481	SAMN15913287	vegetables	97.93	35	1	Listeria_monocytogenes	42.609	89.75	38	3001382	273875	CC4	ftp.sra.ebi.ac.uk/vol1/fastq/SRR125/081/SRR12522481/SRR12522481_1.fastq.gz;ftp.sra.ebi.ac.uk/vol1/fastq/SRR125/081/SRR12522481/SRR12522481_2.fastq.gz
2022.EXT.1115.1348.02666	SRR13071100	SAMN16815201	meat	98.87	36	1	Listeria_monocytogenes	43.551	92.442	127	3016392	40766	CC8	ftp.sra.ebi.ac.uk/vol1/fastq/SRR130/000/SRR13071100/SRR13071100_1.fastq.gz;ftp.sra.ebi.ac.uk/vol1/fastq/SRR130/000/SRR13071100/SRR13071100_2.fastq.gz
2022.EXT.1115.1348.02667	SRR1535741	SAMN02924076	fruit	98.83	37	0	Listeria_monocytogenes	44.612	92.12	18	2928714	506715	CC59	ftp.sra.ebi.ac.uk/vol1/fastq/SRR153/001/SRR1535741/SRR1535741_1.fastq.gz;ftp.sra.ebi.ac.uk/vol1/fastq/SRR153/001/SRR1535741/SRR1535741_2.fastq.gz
2022.EXT.1115.1348.02669	SRR5422000	SAMN03097579	fruit	98.82	37	0	Listeria_monocytogenes	48.6	91.204	33	2942175	345591	CC392	ftp.sra.ebi.ac.uk/vol1/fastq/SRR542/000/SRR5422000/SRR5422000_1.fastq.gz;ftp.sra.ebi.ac.uk/vol1/fastq/SRR542/000/SRR5422000/SRR5422000_2.fastq.gz
2022.EXT.1115.1348.0267	SRR8182741	SAMN10389887	leafy_greens	98.13	36	0	Listeria_monocytogenes	44.5	97.072	17	2871281	441851	CC573	ftp.sra.ebi.ac.uk/vol1/fastq/SRR818/001/SRR8182741/SRR8182741_1.fastq.gz;ftp.sra.ebi.ac.uk/vol1/fastq/SRR818/001/SRR8182741/SRR8182741_2.fastq.gz
2022.EXT.1115.1348.02670	SRR5037235	SAMN05967929	vegetables	96.88	35	1	Listeria_monocytogenes	51.711	95.144	67	2913921	100735	CC7	ftp.sra.ebi.ac.uk/vol1/fastq/SRR503/005/SRR5037235/SRR5037235_1.fastq.gz;ftp.sra.ebi.ac.uk/vol1/fastq/SRR503/005/SRR5037235/SRR5037235_2.fastq.gz
2022.EXT.1115.1348.02671	SRR14660310	SAMN19353849	dairy	99.65	37	0	Listeria_monocytogenes	50.841	88.184	36	3104888	515067	CC3	ftp.sra.ebi.ac.uk/vol1/fastq/SRR146/010/SRR14660310/SRR14660310_1.fastq.gz;ftp.sra.ebi.ac.uk/vol1/fastq/SRR146/010/SRR14660310/SRR14660310_2.fastq.gz
2022.EXT.1115.1348.02672	SRR7877386	SAMN10083717	vegetables	99.17	36	0	Listeria_monocytogenes	51.276	96.423	89	2862730	69971	CC412	ftp.sra.ebi.ac.uk/vol1/fastq/SRR787/006/SRR7877386/SRR7877386_1.fastq.gz;ftp.sra.ebi.ac.uk/vol1/fastq/SRR787/006/SRR7877386/SRR7877386_2.fastq.gz
2022.EXT.1115.1348.02673	SRR2124432	SAMN03285164	fruit	98.54	34	2	Listeria_monocytogenes	49.611	87.983	56	3117876	503879	CC5	ftp.sra.ebi.ac.uk/vol1/fastq/SRR212/002/SRR2124432/SRR2124432_1.fastq.gz;ftp.sra.ebi.ac.uk/vol1/fastq/SRR212/002/SRR2124432/SRR2124432_2.fastq.gz
2022.EXT.1115.1348.02674	SRR1574290	SAMN03023705	fruit	99.15	37	0	Listeria_monocytogenes	40.787	89.131	28	3067922	521989	CC5	ftp.sra.ebi.ac.uk/vol1/fastq/SRR157/000/SRR1574290/SRR1574290_1.fastq.gz;ftp.sra.ebi.ac.uk/vol1/fastq/SRR157/000/SRR1574290/SRR1574290_2.fastq.gz
2022.EXT.1115.1348.02675	SRR5571269	SAMN06890560	leafy_greens	98.83	37	0	Listeria_monocytogenes	45.216	91.874	21	3040335	437547	CC7	ftp.sra.ebi.ac.uk/vol1/fastq/SRR557/009/SRR5571269/SRR5571269_1.fastq.gz;ftp.sra.ebi.ac.uk/vol1/fastq/SRR557/009/SRR5571269/SRR5571269_2.fastq.gz
2022.EXT.1115.1348.02677	SRR2917144	SAMN03702261	poultry	98.72	37	0	Listeria_monocytogenes	48.188	93.484	37	3042698	361828	CC9	ftp.sra.ebi.ac.uk/vol1/fastq/SRR291/004/SRR2917144/SRR2917144_1.fastq.gz;ftp.sra.ebi.ac.uk/vol1/fastq/SRR291/004/SRR2917144/SRR2917144_2.fastq.gz
2022.EXT.1115.1348.02678	SRR12522478	SAMN15913290	vegetables	98.4	35	0	Listeria_monocytogenes	45.544	91.02	26	2938757	475626	CC217	ftp.sra.ebi.ac.uk/vol1/fastq/SRR125/078/SRR12522478/SRR12522478_1.fastq.gz;ftp.sra.ebi.ac.uk/vol1/fastq/SRR125/078/SRR12522478/SRR12522478_2.fastq.gz
2022.EXT.1115.1348.02679	SRR1553821	SAMN02990456	fruit	97.98	37	0	Listeria_monocytogenes	40.792	91.678	17	2911997	520727	CC183	ftp.sra.ebi.ac.uk/vol1/fastq/SRR155/001/SRR1553821/SRR1553821_1.fastq.gz;ftp.sra.ebi.ac.uk/vol1/fastq/SRR155/001/SRR1553821/SRR1553821_2.fastq.gz
2022.EXT.1115.1348.0268	SRR3642984	SAMN04992025	meat	98.73	37	0	Listeria_monocytogenes	48.128	92.679	31	2976662	289568	CC155	ftp.sra.ebi.ac.uk/vol1/fastq/SRR364/004/SRR3642984/SRR3642984_1.fastq.gz;ftp.sra.ebi.ac.uk/vol1/fastq/SRR364/004/SRR3642984/SRR3642984_2.fastq.gz
2022.EXT.1115.1348.02680	SRR13333714	SAMN17188248	meat	98.99	37	0	Listeria_monocytogenes	42.921	93.383	107	3054513	70995	CC9	ftp.sra.ebi.ac.uk/vol1/fastq/SRR133/014/SRR13333714/SRR13333714_1.fastq.gz;ftp.sra.ebi.ac.uk/vol1/fastq/SRR133/014/SRR13333714/SRR13333714_2.fastq.gz
2022.EXT.1115.1348.02681	SRR13079841	SAMN16825976	poultry	98.1	36	1	Listeria_monocytogenes	40.625	92.929	172	2925846	42122	CC6	ftp.sra.ebi.ac.uk/vol1/fastq/SRR130/041/SRR13079841/SRR13079841_1.fastq.gz;ftp.sra.ebi.ac.uk/vol1/fastq/SRR130/041/SRR13079841/SRR13079841_2.fastq.gz
2022.EXT.1115.1348.02682	SRR13079651	SAMN16825959	poultry	98.37	36	0	Listeria_monocytogenes	38.615	91.702	135	3046822	50621	CC8	ftp.sra.ebi.ac.uk/vol1/fastq/SRR130/051/SRR13079651/SRR13079651_1.fastq.gz;ftp.sra.ebi.ac.uk/vol1/fastq/SRR130/051/SRR13079651/SRR13079651_2.fastq.gz
2022.EXT.1115.1348.02684	SRR5205365	SAMN03135512	fruit	98.63	37	0	Listeria_monocytogenes	45.291	94.479	28	2904666	429646	CC412	ftp.sra.ebi.ac.uk/vol1/fastq/SRR520/005/SRR5205365/SRR5205365_1.fastq.gz;ftp.sra.ebi.ac.uk/vol1/fastq/SRR520/005/SRR5205365/SRR5205365_2.fastq.gz
2022.EXT.1115.1348.02686	SRR1535720	SAMN02924020	fruit	99.03	37	0	Listeria_monocytogenes	52.642	96.196	12	2877695	542050	CC918	ftp.sra.ebi.ac.uk/vol1/fastq/SRR153/000/SRR1535720/SRR1535720_1.fastq.gz;ftp.sra.ebi.ac.uk/vol1/fastq/SRR153/000/SRR1535720/SRR1535720_2.fastq.gz
2022.EXT.1115.1348.02687	SRR3191417	SAMN04506949	dairy	97.77	37	0	Listeria_monocytogenes	54.602	91.686	20	2937949	506266	CC59	ftp.sra.ebi.ac.uk/vol1/fastq/SRR319/007/SRR3191417/SRR3191417_1.fastq.gz;ftp.sra.ebi.ac.uk/vol1/fastq/SRR319/007/SRR3191417/SRR3191417_2.fastq.gz
2022.EXT.1115.1348.02688	SRR3191428	SAMN04506960	dairy	99.12	37	0	Listeria_monocytogenes	55.999	92.078	25	2923069	369251	CC5	ftp.sra.ebi.ac.uk/vol1/fastq/SRR319/008/SRR3191428/SRR3191428_1.fastq.gz;ftp.sra.ebi.ac.uk/vol1/fastq/SRR319/008/SRR3191428/SRR3191428_2.fastq.gz
2022.EXT.1115.1348.02689	SRR5945725	SAMN07520052	fruit	98.98	37	0	Listeria_monocytogenes	49.289	90.64	60	2991299	163316	CC288	ftp.sra.ebi.ac.uk/vol1/fastq/SRR594/005/SRR5945725/SRR5945725_1.fastq.gz;ftp.sra.ebi.ac.uk/vol1/fastq/SRR594/005/SRR5945725/SRR5945725_2.fastq.gz
2022.EXT.1115.1348.0269	SRR5104737	SAMN05721602	leafy_greens	99.49	38	0	Listeria_monocytogenes	45.132	94.925	103	2923254	69273	CC20	ftp.sra.ebi.ac.uk/vol1/fastq/SRR510/007/SRR5104737/SRR5104737_1.fastq.gz;ftp.sra.ebi.ac.uk/vol1/fastq/SRR510/007/SRR5104737/SRR5104737_2.fastq.gz
2022.EXT.1115.1348.02690	SRR16506807	SAMN21582200	leafy_greens	98.21	37	3	Listeria_monocytogenes	42.365	93.922	20	2991007	364571	CC7	ftp.sra.ebi.ac.uk/vol1/fastq/SRR165/007/SRR16506807/SRR16506807_1.fastq.gz;ftp.sra.ebi.ac.uk/vol1/fastq/SRR165/007/SRR16506807/SRR16506807_2.fastq.gz
2022.EXT.1115.1348.02691	SRR3181837	SAMN02922152	dairy	97.07	36	1	Listeria_monocytogenes	55.652	90.486	29	2889914	321770	CC554	ftp.sra.ebi.ac.uk/vol1/fastq/SRR318/007/SRR3181837/SRR3181837_1.fastq.gz;ftp.sra.ebi.ac.uk/vol1/fastq/SRR318/007/SRR3181837/SRR3181837_2.fastq.gz
2022.EXT.1115.1348.02692	SRR3400336	SAMN04640301	vegetables	98.06	36	4	Listeria_monocytogenes	52.568	95.157	13	2929411	531816	CC124	ftp.sra.ebi.ac.uk/vol1/fastq/SRR340/006/SRR3400336/SRR3400336_1.fastq.gz;ftp.sra.ebi.ac.uk/vol1/fastq/SRR340/006/SRR3400336/SRR3400336_2.fastq.gz
2022.EXT.1115.1348.02693	SRR12522465	SAMN15913257	vegetables	98.21	35	0	Listeria_monocytogenes	43.242	91.575	46	2915863	435112	CC4	ftp.sra.ebi.ac.uk/vol1/fastq/SRR125/065/SRR12522465/SRR12522465_1.fastq.gz;ftp.sra.ebi.ac.uk/vol1/fastq/SRR125/065/SRR12522465/SRR12522465_2.fastq.gz
2022.EXT.1115.1348.02695	SRR13073626	SAMN16816955	meat	98.21	36	0	Listeria_monocytogenes	44.082	93.573	105	2980682	66714	CC155	ftp.sra.ebi.ac.uk/vol1/fastq/SRR130/026/SRR13073626/SRR13073626_1.fastq.gz;ftp.sra.ebi.ac.uk/vol1/fastq/SRR130/026/SRR13073626/SRR13073626_2.fastq.gz
2022.EXT.1115.1348.02696	SRR6344637	SAMN08108723	seafood	98	37	0	Listeria_monocytogenes	42.763	88.277	34	3066297	358234	CC224	ftp.sra.ebi.ac.uk/vol1/fastq/SRR634/007/SRR6344637/SRR6344637_1.fastq.gz;ftp.sra.ebi.ac.uk/vol1/fastq/SRR634/007/SRR6344637/SRR6344637_2.fastq.gz
2022.EXT.1115.1348.02697	SRR3372253	SAMN04575383	dairy	98.17	37	0	Listeria_monocytogenes	43.686	95.892	15	2905191	1457984	CC7	ftp.sra.ebi.ac.uk/vol1/fastq/SRR337/003/SRR3372253/SRR3372253_1.fastq.gz;ftp.sra.ebi.ac.uk/vol1/fastq/SRR337/003/SRR3372253/SRR3372253_2.fastq.gz
2022.EXT.1115.1348.02698	SRR5452329	SAMN02923310	seafood	98.72	37	0	Listeria_monocytogenes	43.144	94.569	15	2960032	439215	CC7	ftp.sra.ebi.ac.uk/vol1/fastq/SRR545/009/SRR5452329/SRR5452329_1.fastq.gz;ftp.sra.ebi.ac.uk/vol1/fastq/SRR545/009/SRR5452329/SRR5452329_2.fastq.gz
2022.EXT.1115.1348.02699	SRR8175811	SAMN10393021	leafy_greens	98.42	37	0	Listeria_monocytogenes	43.445	97.417	24	2869411	264885	CC573	ftp.sra.ebi.ac.uk/vol1/fastq/SRR817/001/SRR8175811/SRR8175811_1.fastq.gz;ftp.sra.ebi.ac.uk/vol1/fastq/SRR817/001/SRR8175811/SRR8175811_2.fastq.gz
2022.EXT.1115.1348.027	SRR5181494	SAMN03135522	fruit	98.33	36	3	Listeria_monocytogenes	42.545	96.249	16	2880229	428573	CC14	ftp.sra.ebi.ac.uk/vol1/fastq/SRR518/004/SRR5181494/SRR5181494_1.fastq.gz;ftp.sra.ebi.ac.uk/vol1/fastq/SRR518/004/SRR5181494/SRR5181494_2.fastq.gz
2022.EXT.1115.1348.0270	SRR3457762	SAMN04893494	seafood	96.58	35	0	Listeria_monocytogenes	55.116	86.749	31	3028103	338326	CC288	ftp.sra.ebi.ac.uk/vol1/fastq/SRR345/002/SRR3457762/SRR3457762_1.fastq.gz;ftp.sra.ebi.ac.uk/vol1/fastq/SRR345/002/SRR3457762/SRR3457762_2.fastq.gz
2022.EXT.1115.1348.02700	SRR13079944	SAMN16826279	poultry	98.18	36	0	Listeria_monocytogenes	41.513	90.792	125	3070687	64038	CC8	ftp.sra.ebi.ac.uk/vol1/fastq/SRR130/044/SRR13079944/SRR13079944_1.fastq.gz;ftp.sra.ebi.ac.uk/vol1/fastq/SRR130/044/SRR13079944/SRR13079944_2.fastq.gz
2022.EXT.1115.1348.02701	SRR7822157	SAMN10026580	fruit	95.08	34	0	Listeria_monocytogenes	53.469	91.022	44	2892168	354116	CC88	ftp.sra.ebi.ac.uk/vol1/fastq/SRR782/007/SRR7822157/SRR7822157_1.fastq.gz;ftp.sra.ebi.ac.uk/vol1/fastq/SRR782/007/SRR7822157/SRR7822157_2.fastq.gz
2022.EXT.1115.1348.02702	SRR1553739	SAMN02991375	fruit	98.82	37	0	Listeria_monocytogenes	48.898	91.684	23	2912234	564945	CC183	ftp.sra.ebi.ac.uk/vol1/fastq/SRR155/009/SRR1553739/SRR1553739_1.fastq.gz;ftp.sra.ebi.ac.uk/vol1/fastq/SRR155/009/SRR1553739/SRR1553739_2.fastq.gz
2022.EXT.1115.1348.02703	SRR3928664	SAMN05384842	poultry	98.17	36	0	Listeria_monocytogenes	46.892	91.102	23	3057866	482067	CC121	ftp.sra.ebi.ac.uk/vol1/fastq/SRR392/004/SRR3928664/SRR3928664_1.fastq.gz;ftp.sra.ebi.ac.uk/vol1/fastq/SRR392/004/SRR3928664/SRR3928664_2.fastq.gz
2022.EXT.1115.1348.02704	SRR1763800	SAMN02922665	dairy	98.44	37	0	Listeria_monocytogenes	42.332	91.19	25	2890478	508342	CC663	ftp.sra.ebi.ac.uk/vol1/fastq/SRR176/000/SRR1763800/SRR1763800_1.fastq.gz;ftp.sra.ebi.ac.uk/vol1/fastq/SRR176/000/SRR1763800/SRR1763800_2.fastq.gz
2022.EXT.1115.1348.02705	SRR13080648	SAMN16826889	fruit	98.24	36	1	Listeria_monocytogenes	40.036	94.521	114	2904615	70362	CC392	ftp.sra.ebi.ac.uk/vol1/fastq/SRR130/048/SRR13080648/SRR13080648_1.fastq.gz;ftp.sra.ebi.ac.uk/vol1/fastq/SRR130/048/SRR13080648/SRR13080648_2.fastq.gz
2022.EXT.1115.1348.02706	SRR1574321	SAMN03023708	fruit	99.07	37	2	Listeria_monocytogenes	42.345	87.414	85	3141841	508214	CC5	ftp.sra.ebi.ac.uk/vol1/fastq/SRR157/001/SRR1574321/SRR1574321_1.fastq.gz;ftp.sra.ebi.ac.uk/vol1/fastq/SRR157/001/SRR1574321/SRR1574321_2.fastq.gz
2022.EXT.1115.1348.02707	SRR1553816	SAMN02991382	fruit	99.1	37	0	Listeria_monocytogenes	51.993	91.032	27	2912151	355927	CC183	ftp.sra.ebi.ac.uk/vol1/fastq/SRR155/006/SRR1553816/SRR1553816_1.fastq.gz;ftp.sra.ebi.ac.uk/vol1/fastq/SRR155/006/SRR1553816/SRR1553816_2.fastq.gz
2022.EXT.1115.1348.02708	SRR1805433	SAMN03277666	poultry	99.19	38	5	Listeria_monocytogenes	54.802	95.471	20	2920734	475761	CC7	ftp.sra.ebi.ac.uk/vol1/fastq/SRR180/003/SRR1805433/SRR1805433_1.fastq.gz;ftp.sra.ebi.ac.uk/vol1/fastq/SRR180/003/SRR1805433/SRR1805433_2.fastq.gz
2022.EXT.1115.1348.02709	SRR10946702	SAMN13898688	meat	98.49	36	0	Listeria_monocytogenes	40.224	91.643	24	2916874	295966	CC1	ftp.sra.ebi.ac.uk/vol1/fastq/SRR109/002/SRR10946702/SRR10946702_1.fastq.gz;ftp.sra.ebi.ac.uk/vol1/fastq/SRR109/002/SRR10946702/SRR10946702_2.fastq.gz
2022.EXT.1115.1348.0271	SRR13071808	SAMN16815988	poultry	98.33	36	1	Listeria_monocytogenes	39.308	93.953	130	2882103	58845	CC4	ftp.sra.ebi.ac.uk/vol1/fastq/SRR130/008/SRR13071808/SRR13071808_1.fastq.gz;ftp.sra.ebi.ac.uk/vol1/fastq/SRR130/008/SRR13071808/SRR13071808_2.fastq.gz
2022.EXT.1115.1348.02710	SRR5205361	SAMN02953937	fruit	99.21	37	0	Listeria_monocytogenes	45.016	95.042	16	2906962	583499	CC412	ftp.sra.ebi.ac.uk/vol1/fastq/SRR520/001/SRR5205361/SRR5205361_1.fastq.gz;ftp.sra.ebi.ac.uk/vol1/fastq/SRR520/001/SRR5205361/SRR5205361_2.fastq.gz
2022.EXT.1115.1348.02711	SRR8175775	SAMN10393030	leafy_greens	98.44	37	0	Listeria_monocytogenes	43.237	97.296	28	2869786	310373	CC573	ftp.sra.ebi.ac.uk/vol1/fastq/SRR817/005/SRR8175775/SRR8175775_1.fastq.gz;ftp.sra.ebi.ac.uk/vol1/fastq/SRR817/005/SRR8175775/SRR8175775_2.fastq.gz
2022.EXT.1115.1348.02712	SRR12522468	SAMN15913299	vegetables	98.04	35	0	Listeria_monocytogenes	44.115	90.009	26	2955491	335719	CC1	ftp.sra.ebi.ac.uk/vol1/fastq/SRR125/068/SRR12522468/SRR12522468_1.fastq.gz;ftp.sra.ebi.ac.uk/vol1/fastq/SRR125/068/SRR12522468/SRR12522468_2.fastq.gz
2022.EXT.1115.1348.02713	SRR13079880	SAMN16826058	poultry	97.99	36	0	Listeria_monocytogenes	39.018	90.47	113	3038571	55947	CC5	ftp.sra.ebi.ac.uk/vol1/fastq/SRR130/080/SRR13079880/SRR13079880_1.fastq.gz;ftp.sra.ebi.ac.uk/vol1/fastq/SRR130/080/SRR13079880/SRR13079880_2.fastq.gz
2022.EXT.1115.1348.02714	SRR1201322	SAMN02677688	vegetables	93.76	36	0	Listeria_monocytogenes	41.845	89.76	49	3059869	166821	CC5	ftp.sra.ebi.ac.uk/vol1/fastq/SRR120/002/SRR1201322/SRR1201322_1.fastq.gz;ftp.sra.ebi.ac.uk/vol1/fastq/SRR120/002/SRR1201322/SRR1201322_2.fastq.gz
2022.EXT.1115.1348.02715	SRR4301093	SAMN05521545	poultry	95.81	36	0	Listeria_monocytogenes	62.18	86.88	38	3034090	356541	CC224	ftp.sra.ebi.ac.uk/vol1/fastq/SRR430/003/SRR4301093/SRR4301093_1.fastq.gz;ftp.sra.ebi.ac.uk/vol1/fastq/SRR430/003/SRR4301093/SRR4301093_2.fastq.gz
2022.EXT.1115.1348.02716	SRR7281265	SAMN02921927	seafood	99.01	37	0	Listeria_monocytogenes	52.002	93.109	20	3034001	585059	CC321	ftp.sra.ebi.ac.uk/vol1/fastq/SRR728/005/SRR7281265/SRR7281265_1.fastq.gz;ftp.sra.ebi.ac.uk/vol1/fastq/SRR728/005/SRR7281265/SRR7281265_2.fastq.gz
2022.EXT.1115.1348.02717	SRR1656971	SAMN03168669	meat	97.37	36	0	Listeria_monocytogenes	46.24	95.394	24	3003736	477362	CC9	ftp.sra.ebi.ac.uk/vol1/fastq/SRR165/001/SRR1656971/SRR1656971_1.fastq.gz;ftp.sra.ebi.ac.uk/vol1/fastq/SRR165/001/SRR1656971/SRR1656971_2.fastq.gz
2022.EXT.1115.1348.02718	SRR8181842	SAMN10389891	leafy_greens	97.39	36	0	Listeria_monocytogenes	44.144	96.857	14	2871186	1486732	CC573	ftp.sra.ebi.ac.uk/vol1/fastq/SRR818/002/SRR8181842/SRR8181842_1.fastq.gz;ftp.sra.ebi.ac.uk/vol1/fastq/SRR818/002/SRR8181842/SRR8181842_2.fastq.gz
2022.EXT.1115.1348.02719	SRR3115258	SAMN04386792	dairy	96.19	36	0	Listeria_monocytogenes	37.833	88.876	43	3100007	219702	CC204	ftp.sra.ebi.ac.uk/vol1/fastq/SRR311/008/SRR3115258/SRR3115258_1.fastq.gz;ftp.sra.ebi.ac.uk/vol1/fastq/SRR311/008/SRR3115258/SRR3115258_2.fastq.gz
2022.EXT.1115.1348.0272	SRR8950291	SAMN11491398	vegetables	96.67	36	0	Listeria_monocytogenes	59.004	92.385	27	3004380	437470	CC7	ftp.sra.ebi.ac.uk/vol1/fastq/SRR895/001/SRR8950291/SRR8950291_1.fastq.gz;ftp.sra.ebi.ac.uk/vol1/fastq/SRR895/001/SRR8950291/SRR8950291_2.fastq.gz
2022.EXT.1115.1348.02720	SRR7822137	SAMN10026609	vegetables	95.95	34	0	Listeria_monocytogenes	57.358	95.01	16	2896433	562338	CC11	ftp.sra.ebi.ac.uk/vol1/fastq/SRR782/007/SRR7822137/SRR7822137_1.fastq.gz;ftp.sra.ebi.ac.uk/vol1/fastq/SRR782/007/SRR7822137/SRR7822137_2.fastq.gz
2022.EXT.1115.1348.02721	SRR2952758	SAMN04244463	leafy_greens	98.94	37	0	Listeria_monocytogenes	51.797	91.865	28	3045148	437362	CC7	ftp.sra.ebi.ac.uk/vol1/fastq/SRR295/008/SRR2952758/SRR2952758_1.fastq.gz;ftp.sra.ebi.ac.uk/vol1/fastq/SRR295/008/SRR2952758/SRR2952758_2.fastq.gz
2022.EXT.1115.1348.02722	SRR7877381	SAMN10083714	vegetables	96.12	34	0	Listeria_monocytogenes	55.62	95.216	21	2896822	500153	CC11	ftp.sra.ebi.ac.uk/vol1/fastq/SRR787/001/SRR7877381/SRR7877381_1.fastq.gz;ftp.sra.ebi.ac.uk/vol1/fastq/SRR787/001/SRR7877381/SRR7877381_2.fastq.gz
2022.EXT.1115.1348.02723	SRR5438751	SAMN02923319	seafood	99.51	38	0	Listeria_monocytogenes	52.987	87.515	29	3015033	321339	CC2	ftp.sra.ebi.ac.uk/vol1/fastq/SRR543/001/SRR5438751/SRR5438751_1.fastq.gz;ftp.sra.ebi.ac.uk/vol1/fastq/SRR543/001/SRR5438751/SRR5438751_2.fastq.gz
2022.EXT.1115.1348.02724	SRR7822151	SAMN10026582	vegetables	95.72	34	1	Listeria_monocytogenes	53.038	90.021	30	2898802	500174	CC217	ftp.sra.ebi.ac.uk/vol1/fastq/SRR782/001/SRR7822151/SRR7822151_1.fastq.gz;ftp.sra.ebi.ac.uk/vol1/fastq/SRR782/001/SRR7822151/SRR7822151_2.fastq.gz
2022.EXT.1115.1348.02725	SRR5962603	SAMN07444219	dairy	99.08	37	0	Listeria_monocytogenes	45.941	95.875	16	2889835	1506209	CC570	ftp.sra.ebi.ac.uk/vol1/fastq/SRR596/003/SRR5962603/SRR5962603_1.fastq.gz;ftp.sra.ebi.ac.uk/vol1/fastq/SRR596/003/SRR5962603/SRR5962603_2.fastq.gz
2022.EXT.1115.1348.02726	SRR2924589	SAMN03285253	vegetables	98.5	37	0	Listeria_monocytogenes	49.09	92.741	56	3024134	437946	CC7	ftp.sra.ebi.ac.uk/vol1/fastq/SRR292/009/SRR2924589/SRR2924589_1.fastq.gz;ftp.sra.ebi.ac.uk/vol1/fastq/SRR292/009/SRR2924589/SRR2924589_2.fastq.gz
2022.EXT.1115.1348.02727	SRR13071204	SAMN16815324	meat	98.34	36	0	Listeria_monocytogenes	37.874	96.683	129	2911123	49708	CC155	ftp.sra.ebi.ac.uk/vol1/fastq/SRR130/004/SRR13071204/SRR13071204_1.fastq.gz;ftp.sra.ebi.ac.uk/vol1/fastq/SRR130/004/SRR13071204/SRR13071204_2.fastq.gz
2022.EXT.1115.1348.02728	SRR3226047	SAMN04539447	dairy	99.13	37	0	Listeria_monocytogenes	48.121	91.152	29	2891553	408584	CC554	ftp.sra.ebi.ac.uk/vol1/fastq/SRR322/007/SRR3226047/SRR3226047_1.fastq.gz;ftp.sra.ebi.ac.uk/vol1/fastq/SRR322/007/SRR3226047/SRR3226047_2.fastq.gz
2022.EXT.1115.1348.02729	SRR12575563	SAMN15970344	vegetables	97.78	35	0	Listeria_monocytogenes	42.368	91.941	33	2922779	304785	ST213	ftp.sra.ebi.ac.uk/vol1/fastq/SRR125/063/SRR12575563/SRR12575563_1.fastq.gz;ftp.sra.ebi.ac.uk/vol1/fastq/SRR125/063/SRR12575563/SRR12575563_2.fastq.gz
2022.EXT.1115.1348.0273	SRR13071046	SAMN16814600	poultry	97.78	36	0	Listeria_monocytogenes	39.248	95.376	88	2976333	75312	CC204	ftp.sra.ebi.ac.uk/vol1/fastq/SRR130/046/SRR13071046/SRR13071046_1.fastq.gz;ftp.sra.ebi.ac.uk/vol1/fastq/SRR130/046/SRR13071046/SRR13071046_2.fastq.gz
2022.EXT.1115.1348.02730	SRR2583999	SAMN03431392	dairy	99.79	38	0	Listeria_monocytogenes	49.658	96.067	219	2879194	29865	CC412	ftp.sra.ebi.ac.uk/vol1/fastq/SRR258/009/SRR2583999/SRR2583999_1.fastq.gz;ftp.sra.ebi.ac.uk/vol1/fastq/SRR258/009/SRR2583999/SRR2583999_2.fastq.gz
2022.EXT.1115.1348.02731	SRR12575559	SAMN15970348	vegetables	98.41	35	0	Listeria_monocytogenes	48.554	95.79	21	2921486	583632	CC121	ftp.sra.ebi.ac.uk/vol1/fastq/SRR125/059/SRR12575559/SRR12575559_1.fastq.gz;ftp.sra.ebi.ac.uk/vol1/fastq/SRR125/059/SRR12575559/SRR12575559_2.fastq.gz
2022.EXT.1115.1348.02732	SRR1575978	SAMN03024031	fruit	98.53	37	0	Listeria_monocytogenes	48.221	96.954	15	2848380	543263	CC570	ftp.sra.ebi.ac.uk/vol1/fastq/SRR157/008/SRR1575978/SRR1575978_1.fastq.gz;ftp.sra.ebi.ac.uk/vol1/fastq/SRR157/008/SRR1575978/SRR1575978_2.fastq.gz
2022.EXT.1115.1348.02733	SRR15164320	SAMN20248558	vegetables	93.67	33	0	Listeria_monocytogenes	40.439	96.068	302	2888714	18812	CC29	ftp.sra.ebi.ac.uk/vol1/fastq/SRR151/020/SRR15164320/SRR15164320_1.fastq.gz;ftp.sra.ebi.ac.uk/vol1/fastq/SRR151/020/SRR15164320/SRR15164320_2.fastq.gz
2022.EXT.1115.1348.02734	SRR1509634	SAMN02769679	dairy	95.89	36	0	Listeria_monocytogenes	55.371	90.769	21	2975921	1490207	CC5	ftp.sra.ebi.ac.uk/vol1/fastq/SRR150/004/SRR1509634/SRR1509634_1.fastq.gz;ftp.sra.ebi.ac.uk/vol1/fastq/SRR150/004/SRR1509634/SRR1509634_2.fastq.gz
2022.EXT.1115.1348.02735	SRR1976281	SAMN03465574	dairy	98.3	37	0	Listeria_monocytogenes	59.383	88.661	18	3027764	543102	CC5	ftp.sra.ebi.ac.uk/vol1/fastq/SRR197/001/SRR1976281/SRR1976281_1.fastq.gz;ftp.sra.ebi.ac.uk/vol1/fastq/SRR197/001/SRR1976281/SRR1976281_2.fastq.gz
2022.EXT.1115.1348.02736	SRR8175796	SAMN10393018	leafy_greens	97.31	36	0	Listeria_monocytogenes	43.14	97.329	16	2870965	442002	CC573	ftp.sra.ebi.ac.uk/vol1/fastq/SRR817/006/SRR8175796/SRR8175796_1.fastq.gz;ftp.sra.ebi.ac.uk/vol1/fastq/SRR817/006/SRR8175796/SRR8175796_2.fastq.gz
2022.EXT.1115.1348.02737	SRR3489869	SAMN04916636	vegetables	96.54	35	1	Listeria_monocytogenes	51.844	93.397	26	3042465	477490	CC9	ftp.sra.ebi.ac.uk/vol1/fastq/SRR348/009/SRR3489869/SRR3489869_1.fastq.gz;ftp.sra.ebi.ac.uk/vol1/fastq/SRR348/009/SRR3489869/SRR3489869_2.fastq.gz
2022.EXT.1115.1348.02738	SRR13071103	SAMN16815204	poultry	98.16	36	0	Listeria_monocytogenes	43.853	95.861	152	2964499	43051	CC9	ftp.sra.ebi.ac.uk/vol1/fastq/SRR130/003/SRR13071103/SRR13071103_1.fastq.gz;ftp.sra.ebi.ac.uk/vol1/fastq/SRR130/003/SRR13071103/SRR13071103_2.fastq.gz
2022.EXT.1115.1348.02739	SRR2924590	SAMN03285254	vegetables	97.19	36	0	Listeria_monocytogenes	44.275	91.238	57	3071947	437216	CC7	ftp.sra.ebi.ac.uk/vol1/fastq/SRR292/000/SRR2924590/SRR2924590_1.fastq.gz;ftp.sra.ebi.ac.uk/vol1/fastq/SRR292/000/SRR2924590/SRR2924590_2.fastq.gz
2022.EXT.1115.1348.0274	SRR10258578	SAMN13013045	seafood	97.62	37	0	Listeria_monocytogenes	42.894	93.722	12	2954429	579183	CC8	ftp.sra.ebi.ac.uk/vol1/fastq/SRR102/078/SRR10258578/SRR10258578_1.fastq.gz;ftp.sra.ebi.ac.uk/vol1/fastq/SRR102/078/SRR10258578/SRR10258578_2.fastq.gz
2022.EXT.1115.1348.02740	SRR5945722	SAMN07520045	fruit	98.5	36	0	Listeria_monocytogenes	44.943	92.347	43	2887620	435326	CC4	ftp.sra.ebi.ac.uk/vol1/fastq/SRR594/002/SRR5945722/SRR5945722_1.fastq.gz;ftp.sra.ebi.ac.uk/vol1/fastq/SRR594/002/SRR5945722/SRR5945722_2.fastq.gz
2022.EXT.1115.1348.02741	SRR3642914	SAMN05191808	seafood	98.39	36	0	Listeria_monocytogenes	48.291	93.185	77	2953312	89900	CC193	ftp.sra.ebi.ac.uk/vol1/fastq/SRR364/004/SRR3642914/SRR3642914_1.fastq.gz;ftp.sra.ebi.ac.uk/vol1/fastq/SRR364/004/SRR3642914/SRR3642914_2.fastq.gz
2022.EXT.1115.1348.02742	SRR1770504	SAMN03287225	fruit	94.8	36	0	Listeria_monocytogenes	59.013	90.098	30	2912417	353342	CC183	ftp.sra.ebi.ac.uk/vol1/fastq/SRR177/004/SRR1770504/SRR1770504_1.fastq.gz;ftp.sra.ebi.ac.uk/vol1/fastq/SRR177/004/SRR1770504/SRR1770504_2.fastq.gz
2022.EXT.1115.1348.02743	SRR2544799	SAMN03702802	fruit	99.29	37	0	Listeria_monocytogenes	42.787	92.568	83	2933432	110432	CC392	ftp.sra.ebi.ac.uk/vol1/fastq/SRR254/009/SRR2544799/SRR2544799_1.fastq.gz;ftp.sra.ebi.ac.uk/vol1/fastq/SRR254/009/SRR2544799/SRR2544799_2.fastq.gz
2022.EXT.1115.1348.02744	SRR1575943	SAMN03024041	fruit	96.46	37	0	Listeria_monocytogenes	47.468	97.366	16	2840922	1469652	CC14	ftp.sra.ebi.ac.uk/vol1/fastq/SRR157/003/SRR1575943/SRR1575943_1.fastq.gz;ftp.sra.ebi.ac.uk/vol1/fastq/SRR157/003/SRR1575943/SRR1575943_2.fastq.gz
2022.EXT.1115.1348.02745	SRR1946892	SAMN02923489	seafood	92.35	36	0	Listeria_monocytogenes	61.197	87.408	103	3017501	74504	CC288	ftp.sra.ebi.ac.uk/vol1/fastq/SRR194/002/SRR1946892/SRR1946892_1.fastq.gz;ftp.sra.ebi.ac.uk/vol1/fastq/SRR194/002/SRR1946892/SRR1946892_2.fastq.gz
2022.EXT.1115.1348.02746	SRR6425066	SAMN02922491	seafood	95.9	36	0	Listeria_monocytogenes	49.124	87.058	22	3015402	527044	CC2	ftp.sra.ebi.ac.uk/vol1/fastq/SRR642/006/SRR6425066/SRR6425066_1.fastq.gz;ftp.sra.ebi.ac.uk/vol1/fastq/SRR642/006/SRR6425066/SRR6425066_2.fastq.gz
2022.EXT.1115.1348.02747	SRR9652094	SAMN12230499	leafy_greens	97.96	36	1	Listeria_monocytogenes	43.319	92.492	13	2983447	594297	none	ftp.sra.ebi.ac.uk/vol1/fastq/SRR965/004/SRR9652094/SRR9652094_1.fastq.gz;ftp.sra.ebi.ac.uk/vol1/fastq/SRR965/004/SRR9652094/SRR9652094_2.fastq.gz
2022.EXT.1115.1348.02748	SRR7877400	SAMN10083729	vegetables	98.92	36	0	Listeria_monocytogenes	49.086	91.632	186	2905057	45991	CC688	ftp.sra.ebi.ac.uk/vol1/fastq/SRR787/000/SRR7877400/SRR7877400_1.fastq.gz;ftp.sra.ebi.ac.uk/vol1/fastq/SRR787/000/SRR7877400/SRR7877400_2.fastq.gz
2022.EXT.1115.1348.02749	SRR8950330	SAMN11491435	leafy_greens	95.68	36	1	Listeria_monocytogenes	59.359	92.245	25	3003938	437800	CC7	ftp.sra.ebi.ac.uk/vol1/fastq/SRR895/000/SRR8950330/SRR8950330_1.fastq.gz;ftp.sra.ebi.ac.uk/vol1/fastq/SRR895/000/SRR8950330/SRR8950330_2.fastq.gz
2022.EXT.1115.1348.0275	SRR5422005	SAMN03097578	fruit	98.5	37	0	Listeria_monocytogenes	51.975	95.08	24	2907335	506859	CC412	ftp.sra.ebi.ac.uk/vol1/fastq/SRR542/005/SRR5422005/SRR5422005_1.fastq.gz;ftp.sra.ebi.ac.uk/vol1/fastq/SRR542/005/SRR5422005/SRR5422005_2.fastq.gz
2022.EXT.1115.1348.02750	SRR15164325	SAMN20248553	vegetables	93.15	33	3	Listeria_monocytogenes	36.346	93.15	284	2869641	21581	CC4	ftp.sra.ebi.ac.uk/vol1/fastq/SRR151/025/SRR15164325/SRR15164325_1.fastq.gz;ftp.sra.ebi.ac.uk/vol1/fastq/SRR151/025/SRR15164325/SRR15164325_2.fastq.gz
2022.EXT.1115.1348.02751	SRR6000379	SAMN07571685	dairy	98.7	37	0	Listeria_monocytogenes	53.388	91.333	37	2881915	284731	CC6	ftp.sra.ebi.ac.uk/vol1/fastq/SRR600/009/SRR6000379/SRR6000379_1.fastq.gz;ftp.sra.ebi.ac.uk/vol1/fastq/SRR600/009/SRR6000379/SRR6000379_2.fastq.gz
2022.EXT.1115.1348.02752	SRR1973909	SAMN03285136	fruit	98.3	37	0	Listeria_monocytogenes	41.474	94.778	34	3045445	390768	CC9	ftp.sra.ebi.ac.uk/vol1/fastq/SRR197/009/SRR1973909/SRR1973909_1.fastq.gz;ftp.sra.ebi.ac.uk/vol1/fastq/SRR197/009/SRR1973909/SRR1973909_2.fastq.gz
2022.EXT.1115.1348.02753	SRR12200245	SAMN15508303	poultry	98.54	36	1	Listeria_monocytogenes	40.077	92.551	146	3056547	51116	CC121	ftp.sra.ebi.ac.uk/vol1/fastq/SRR122/045/SRR12200245/SRR12200245_1.fastq.gz;ftp.sra.ebi.ac.uk/vol1/fastq/SRR122/045/SRR12200245/SRR12200245_2.fastq.gz
2022.EXT.1115.1348.02754	SRR5526969	SAMN02924007	fruit	97.63	36	0	Listeria_monocytogenes	48.242	91.074	27	2890466	404474	CC2	ftp.sra.ebi.ac.uk/vol1/fastq/SRR552/009/SRR5526969/SRR5526969_1.fastq.gz;ftp.sra.ebi.ac.uk/vol1/fastq/SRR552/009/SRR5526969/SRR5526969_2.fastq.gz
2022.EXT.1115.1348.02755	SRR7822146	SAMN10026589	vegetables	95.83	34	0	Listeria_monocytogenes	55.716	95.272	15	2896928	562339	CC11	ftp.sra.ebi.ac.uk/vol1/fastq/SRR782/006/SRR7822146/SRR7822146_1.fastq.gz;ftp.sra.ebi.ac.uk/vol1/fastq/SRR782/006/SRR7822146/SRR7822146_2.fastq.gz
2022.EXT.1115.1348.02756	SRR2916713	SAMN03702255	fruit	97.93	37	0	Listeria_monocytogenes	43.597	86.388	87	3081768	62729	CC1	ftp.sra.ebi.ac.uk/vol1/fastq/SRR291/003/SRR2916713/SRR2916713_1.fastq.gz;ftp.sra.ebi.ac.uk/vol1/fastq/SRR291/003/SRR2916713/SRR2916713_2.fastq.gz
2022.EXT.1115.1348.02757	SRR972394	SAMN02347441	dairy	98.97	37	0	Listeria_monocytogenes	45.216	91.994	25	2880526	515197	CC6	ftp.sra.ebi.ac.uk/vol1/fastq/SRR972/SRR972394/SRR972394_1.fastq.gz;ftp.sra.ebi.ac.uk/vol1/fastq/SRR972/SRR972394/SRR972394_2.fastq.gz
2022.EXT.1115.1348.02758	SRR6436740	SAMN02921339	vegetables	96.56	36	0	Listeria_monocytogenes	46.848	94.937	16	2920118	504222	CC7	ftp.sra.ebi.ac.uk/vol1/fastq/SRR643/000/SRR6436740/SRR6436740_1.fastq.gz;ftp.sra.ebi.ac.uk/vol1/fastq/SRR643/000/SRR6436740/SRR6436740_2.fastq.gz
2022.EXT.1115.1348.02759	SRR4014388	SAMN05521503	seafood	98.98	37	0	Listeria_monocytogenes	54.794	89.725	27	3031187	510936	CC224	ftp.sra.ebi.ac.uk/vol1/fastq/SRR401/008/SRR4014388/SRR4014388_1.fastq.gz;ftp.sra.ebi.ac.uk/vol1/fastq/SRR401/008/SRR4014388/SRR4014388_2.fastq.gz
2022.EXT.1115.1348.02760	SRR1654958	SAMN03168667	meat	98.29	37	0	Listeria_monocytogenes	43.514	96.692	18	2950070	482363	CC9	ftp.sra.ebi.ac.uk/vol1/fastq/SRR165/008/SRR1654958/SRR1654958_1.fastq.gz;ftp.sra.ebi.ac.uk/vol1/fastq/SRR165/008/SRR1654958/SRR1654958_2.fastq.gz
2022.EXT.1115.1348.02761	SRR5244566	SAMN03135505	fruit	98.36	37	0	Listeria_monocytogenes	46.903	94.889	24	2906765	583499	CC412	ftp.sra.ebi.ac.uk/vol1/fastq/SRR524/006/SRR5244566/SRR5244566_1.fastq.gz;ftp.sra.ebi.ac.uk/vol1/fastq/SRR524/006/SRR5244566/SRR5244566_2.fastq.gz
2022.EXT.1115.1348.02762	SRR11676749	SAMN14901720	vegetables	99.41	38	4	Listeria_monocytogenes	41.599	90.851	23	3096705	437690	CC7	ftp.sra.ebi.ac.uk/vol1/fastq/SRR116/049/SRR11676749/SRR11676749_1.fastq.gz;ftp.sra.ebi.ac.uk/vol1/fastq/SRR116/049/SRR11676749/SRR11676749_2.fastq.gz
2022.EXT.1115.1348.02763	SRR3173681	SAMN04146134	seafood	95.19	36	1	Listeria_monocytogenes	46.653	89.92	26	3057119	465226	CC121	ftp.sra.ebi.ac.uk/vol1/fastq/SRR317/001/SRR3173681/SRR3173681_1.fastq.gz;ftp.sra.ebi.ac.uk/vol1/fastq/SRR317/001/SRR3173681/SRR3173681_2.fastq.gz
2022.EXT.1115.1348.02765	SRR13071014	SAMN16814443	meat	97.67	36	0	Listeria_monocytogenes	38.333	95.113	89	3000429	65627	CC9	ftp.sra.ebi.ac.uk/vol1/fastq/SRR130/014/SRR13071014/SRR13071014_1.fastq.gz;ftp.sra.ebi.ac.uk/vol1/fastq/SRR130/014/SRR13071014/SRR13071014_2.fastq.gz
2022.EXT.1115.1348.02766	SRR5181493	SAMN03135521	fruit	99.1	37	0	Listeria_monocytogenes	40.894	97.449	17	2840702	1469939	CC14	ftp.sra.ebi.ac.uk/vol1/fastq/SRR518/003/SRR5181493/SRR5181493_1.fastq.gz;ftp.sra.ebi.ac.uk/vol1/fastq/SRR518/003/SRR5181493/SRR5181493_2.fastq.gz
2022.EXT.1115.1348.02767	SRR2962374	SAMN04146093	poultry	98.66	37	0	Listeria_monocytogenes	40.808	88.14	25	3108095	473989	CC5	ftp.sra.ebi.ac.uk/vol1/fastq/SRR296/004/SRR2962374/SRR2962374_1.fastq.gz;ftp.sra.ebi.ac.uk/vol1/fastq/SRR296/004/SRR2962374/SRR2962374_2.fastq.gz
2022.EXT.1115.1348.02768	SRR7807193	SAMN09984273	dairy	95.68	36	0	Listeria_monocytogenes	56.552	90.413	31	3044697	247399	CC8	ftp.sra.ebi.ac.uk/vol1/fastq/SRR780/003/SRR7807193/SRR7807193_1.fastq.gz;ftp.sra.ebi.ac.uk/vol1/fastq/SRR780/003/SRR7807193/SRR7807193_2.fastq.gz
2022.EXT.1115.1348.02769	SRR2124346	SAMN03285194	fruit	98.21	34	1	Listeria_monocytogenes	45.917	93.392	19	2993828	1497525	CC199	ftp.sra.ebi.ac.uk/vol1/fastq/SRR212/006/SRR2124346/SRR2124346_1.fastq.gz;ftp.sra.ebi.ac.uk/vol1/fastq/SRR212/006/SRR2124346/SRR2124346_2.fastq.gz
2022.EXT.1115.1348.0277	SRR13075098	SAMN16821857	poultry	97.86	36	0	Listeria_monocytogenes	43.599	93.867	212	3032404	34442	CC9	ftp.sra.ebi.ac.uk/vol1/fastq/SRR130/098/SRR13075098/SRR13075098_1.fastq.gz;ftp.sra.ebi.ac.uk/vol1/fastq/SRR130/098/SRR13075098/SRR13075098_2.fastq.gz
2022.EXT.1115.1348.02770	SRR5646971	SAMN03702797	fruit	98.2	36	0	Listeria_monocytogenes	48.709	91.504	29	2943949	345590	CC392	ftp.sra.ebi.ac.uk/vol1/fastq/SRR564/001/SRR5646971/SRR5646971_1.fastq.gz;ftp.sra.ebi.ac.uk/vol1/fastq/SRR564/001/SRR5646971/SRR5646971_2.fastq.gz
2022.EXT.1115.1348.02771	SRR13075521	SAMN16822840	poultry	98.73	37	0	Listeria_monocytogenes	40.721	91.934	107	2926254	71055	CC6	ftp.sra.ebi.ac.uk/vol1/fastq/SRR130/021/SRR13075521/SRR13075521_1.fastq.gz;ftp.sra.ebi.ac.uk/vol1/fastq/SRR130/021/SRR13075521/SRR13075521_2.fastq.gz
2022.EXT.1115.1348.02772	SRR3143804	SAMN04437623	vegetables	98.7	37	0	Listeria_monocytogenes	50.994	91.8	24	3039318	437921	CC7	ftp.sra.ebi.ac.uk/vol1/fastq/SRR314/004/SRR3143804/SRR3143804_1.fastq.gz;ftp.sra.ebi.ac.uk/vol1/fastq/SRR314/004/SRR3143804/SRR3143804_2.fastq.gz
2022.EXT.1115.1348.02774	SRR1908953	SAMN02937461	fruit	97.39	37	0	Listeria_monocytogenes	53.758	93.269	25	2902066	348086	CC5	ftp.sra.ebi.ac.uk/vol1/fastq/SRR190/003/SRR1908953/SRR1908953_1.fastq.gz;ftp.sra.ebi.ac.uk/vol1/fastq/SRR190/003/SRR1908953/SRR1908953_2.fastq.gz
2022.EXT.1115.1348.02775	SRR9042860	SAMN01939119	leafy_greens	98.82	36	0	Listeria_monocytogenes	49.133	92.016	22	2912483	520797	CC183	ftp.sra.ebi.ac.uk/vol1/fastq/SRR904/000/SRR9042860/SRR9042860_1.fastq.gz;ftp.sra.ebi.ac.uk/vol1/fastq/SRR904/000/SRR9042860/SRR9042860_2.fastq.gz
2022.EXT.1115.1348.02776	SRR3642922	SAMN05191809	seafood	98.46	37	1	Listeria_monocytogenes	50.847	93.112	78	3032863	99280	CC321	ftp.sra.ebi.ac.uk/vol1/fastq/SRR364/002/SRR3642922/SRR3642922_1.fastq.gz;ftp.sra.ebi.ac.uk/vol1/fastq/SRR364/002/SRR3642922/SRR3642922_2.fastq.gz
2022.EXT.1115.1348.02777	SRR13075217	SAMN16822078	meat	97.86	36	1	Listeria_monocytogenes	44.916	97.225	207	2874161	31250	CC37	ftp.sra.ebi.ac.uk/vol1/fastq/SRR130/017/SRR13075217/SRR13075217_1.fastq.gz;ftp.sra.ebi.ac.uk/vol1/fastq/SRR130/017/SRR13075217/SRR13075217_2.fastq.gz
2022.EXT.1115.1348.02778	SRR7282598	SAMN02921928	seafood	99.29	38	0	Listeria_monocytogenes	52.582	92.712	17	3034336	514461	CC321	ftp.sra.ebi.ac.uk/vol1/fastq/SRR728/008/SRR7282598/SRR7282598_1.fastq.gz;ftp.sra.ebi.ac.uk/vol1/fastq/SRR728/008/SRR7282598/SRR7282598_2.fastq.gz
2022.EXT.1115.1348.02779	SRR5205358	SAMN03135517	fruit	98.84	37	0	Listeria_monocytogenes	44.531	92.357	36	2941770	345600	CC392	ftp.sra.ebi.ac.uk/vol1/fastq/SRR520/008/SRR5205358/SRR5205358_1.fastq.gz;ftp.sra.ebi.ac.uk/vol1/fastq/SRR520/008/SRR5205358/SRR5205358_2.fastq.gz
2022.EXT.1115.1348.0278	SRR12522499	SAMN15913271	vegetables	98.15	35	0	Listeria_monocytogenes	46.374	95.412	18	2908877	653390	CC29	ftp.sra.ebi.ac.uk/vol1/fastq/SRR125/099/SRR12522499/SRR12522499_1.fastq.gz;ftp.sra.ebi.ac.uk/vol1/fastq/SRR125/099/SRR12522499/SRR12522499_2.fastq.gz
2022.EXT.1115.1348.02780	SRR3181836	SAMN02922153	dairy	96.56	36	0	Listeria_monocytogenes	47.409	91.268	37	2889842	292705	CC554	ftp.sra.ebi.ac.uk/vol1/fastq/SRR318/006/SRR3181836/SRR3181836_1.fastq.gz;ftp.sra.ebi.ac.uk/vol1/fastq/SRR318/006/SRR3181836/SRR3181836_2.fastq.gz
2022.EXT.1115.1348.02781	SRR4473730	SAMN05900811	seafood	98.7	36	0	Listeria_monocytogenes	44.91	93.994	20	2936785	462485	CC121	ftp.sra.ebi.ac.uk/vol1/fastq/SRR447/000/SRR4473730/SRR4473730_1.fastq.gz;ftp.sra.ebi.ac.uk/vol1/fastq/SRR447/000/SRR4473730/SRR4473730_2.fastq.gz
2022.EXT.1115.1348.02782	SRR13073636	SAMN16817021	poultry	98.75	37	0	Listeria_monocytogenes	38.205	96.282	105	2910864	53833	CC37	ftp.sra.ebi.ac.uk/vol1/fastq/SRR130/036/SRR13073636/SRR13073636_1.fastq.gz;ftp.sra.ebi.ac.uk/vol1/fastq/SRR130/036/SRR13073636/SRR13073636_2.fastq.gz
2022.EXT.1115.1348.02783	SRR3400337	SAMN04640307	vegetables	97.65	35	1	Listeria_monocytogenes	52.258	95.273	14	2929294	531816	CC124	ftp.sra.ebi.ac.uk/vol1/fastq/SRR340/007/SRR3400337/SRR3400337_1.fastq.gz;ftp.sra.ebi.ac.uk/vol1/fastq/SRR340/007/SRR3400337/SRR3400337_2.fastq.gz
2022.EXT.1115.1348.02784	SRR2584333	SAMN03736755	seafood	99.47	38	0	Listeria_monocytogenes	52.544	92.049	29	3010077	300847	CC8	ftp.sra.ebi.ac.uk/vol1/fastq/SRR258/003/SRR2584333/SRR2584333_1.fastq.gz;ftp.sra.ebi.ac.uk/vol1/fastq/SRR258/003/SRR2584333/SRR2584333_2.fastq.gz
2022.EXT.1115.1348.02785	SRR1974123	SAMN03285133	fruit	98.96	37	0	Listeria_monocytogenes	44.951	94.069	32	3046500	509146	CC9	ftp.sra.ebi.ac.uk/vol1/fastq/SRR197/003/SRR1974123/SRR1974123_1.fastq.gz;ftp.sra.ebi.ac.uk/vol1/fastq/SRR197/003/SRR1974123/SRR1974123_2.fastq.gz
2022.EXT.1115.1348.02786	SRR7877394	SAMN10083723	vegetables	99.08	36	1	Listeria_monocytogenes	49.437	95.416	265	2900469	27360	CC8	ftp.sra.ebi.ac.uk/vol1/fastq/SRR787/004/SRR7877394/SRR7877394_1.fastq.gz;ftp.sra.ebi.ac.uk/vol1/fastq/SRR787/004/SRR7877394/SRR7877394_2.fastq.gz
2022.EXT.1115.1348.02787	SRR13070890	SAMN16814128	poultry	97.38	36	0	Listeria_monocytogenes	39.421	91.428	168	3045593	37696	CC8	ftp.sra.ebi.ac.uk/vol1/fastq/SRR130/090/SRR13070890/SRR13070890_1.fastq.gz;ftp.sra.ebi.ac.uk/vol1/fastq/SRR130/090/SRR13070890/SRR13070890_2.fastq.gz
2022.EXT.1115.1348.02788	SRR2924599	SAMN03285263	fruit	96.97	36	1	Listeria_monocytogenes	48.578	91.092	23	2923343	324714	CC6	ftp.sra.ebi.ac.uk/vol1/fastq/SRR292/009/SRR2924599/SRR2924599_1.fastq.gz;ftp.sra.ebi.ac.uk/vol1/fastq/SRR292/009/SRR2924599/SRR2924599_2.fastq.gz
2022.EXT.1115.1348.02789	SRR12522510	SAMN15913252	vegetables	98.45	35	1	Listeria_monocytogenes	42.891	91.59	50	2992725	356541	CC224	ftp.sra.ebi.ac.uk/vol1/fastq/SRR125/010/SRR12522510/SRR12522510_1.fastq.gz;ftp.sra.ebi.ac.uk/vol1/fastq/SRR125/010/SRR12522510/SRR12522510_2.fastq.gz
2022.EXT.1115.1348.0279	SRR12575550	SAMN15970356	vegetables	98.23	35	7	Listeria_monocytogenes	44.678	95.429	19	2908489	583055	CC29	ftp.sra.ebi.ac.uk/vol1/fastq/SRR125/050/SRR12575550/SRR12575550_1.fastq.gz;ftp.sra.ebi.ac.uk/vol1/fastq/SRR125/050/SRR12575550/SRR12575550_2.fastq.gz
2022.EXT.1115.1348.02790	SRR5494842	SAMN06760093	dairy	97.94	37	0	Listeria_monocytogenes	48.254	89.016	39	3034890	236893	CC191	ftp.sra.ebi.ac.uk/vol1/fastq/SRR549/002/SRR5494842/SRR5494842_1.fastq.gz;ftp.sra.ebi.ac.uk/vol1/fastq/SRR549/002/SRR5494842/SRR5494842_2.fastq.gz
2022.EXT.1115.1348.02791	SRR1206143	SAMN01939115	leafy_greens	98.42	37	0	Listeria_monocytogenes	37.86	92.356	17	2879772	517376	CC389	ftp.sra.ebi.ac.uk/vol1/fastq/SRR120/003/SRR1206143/SRR1206143_1.fastq.gz;ftp.sra.ebi.ac.uk/vol1/fastq/SRR120/003/SRR1206143/SRR1206143_2.fastq.gz
2022.EXT.1115.1348.02792	SRR5105904	SAMN06113184	meat	98.7	37	0	Listeria_monocytogenes	55.7	92.667	21	2888640	1495448	CC426	ftp.sra.ebi.ac.uk/vol1/fastq/SRR510/004/SRR5105904/SRR5105904_1.fastq.gz;ftp.sra.ebi.ac.uk/vol1/fastq/SRR510/004/SRR5105904/SRR5105904_2.fastq.gz
2022.EXT.1115.1348.02793	SRR13207360	SAMN17015077	poultry	97.44	36	0	Listeria_monocytogenes	38.844	93.25	135	2991823	46387	CC121	ftp.sra.ebi.ac.uk/vol1/fastq/SRR132/060/SRR13207360/SRR13207360_1.fastq.gz;ftp.sra.ebi.ac.uk/vol1/fastq/SRR132/060/SRR13207360/SRR13207360_2.fastq.gz
2022.EXT.1115.1348.02794	SRR2542474	SAMN03702792	fruit	99.12	37	0	Listeria_monocytogenes	45.075	94.396	118	2872861	60234	CC224	ftp.sra.ebi.ac.uk/vol1/fastq/SRR254/004/SRR2542474/SRR2542474_1.fastq.gz;ftp.sra.ebi.ac.uk/vol1/fastq/SRR254/004/SRR2542474/SRR2542474_2.fastq.gz
2022.EXT.1115.1348.02795	SRR2917171	SAMN03702240	seafood	96.58	36	1	Listeria_monocytogenes	54.493	92.14	27	3035989	475776	CC321	ftp.sra.ebi.ac.uk/vol1/fastq/SRR291/001/SRR2917171/SRR2917171_1.fastq.gz;ftp.sra.ebi.ac.uk/vol1/fastq/SRR291/001/SRR2917171/SRR2917171_2.fastq.gz
2022.EXT.1115.1348.02796	SRR3086932	SAMN04358691	dairy	97.95	37	0	Listeria_monocytogenes	42.371	90.334	103	3095572	75334	CC101	ftp.sra.ebi.ac.uk/vol1/fastq/SRR308/002/SRR3086932/SRR3086932_1.fastq.gz;ftp.sra.ebi.ac.uk/vol1/fastq/SRR308/002/SRR3086932/SRR3086932_2.fastq.gz
2022.EXT.1115.1348.02797	SRR1917072	SAMN02923663	dairy	96.26	36	0	Listeria_monocytogenes	50.097	90.286	171	2999664	34116	CC5	ftp.sra.ebi.ac.uk/vol1/fastq/SRR191/002/SRR1917072/SRR1917072_1.fastq.gz;ftp.sra.ebi.ac.uk/vol1/fastq/SRR191/002/SRR1917072/SRR1917072_2.fastq.gz
2022.EXT.1115.1348.02798	SRR5817942	SAMN02922940	dairy	95.5	36	0	Listeria_monocytogenes	53.211	94.121	19	2924047	508019	CC8	ftp.sra.ebi.ac.uk/vol1/fastq/SRR581/002/SRR5817942/SRR5817942_1.fastq.gz;ftp.sra.ebi.ac.uk/vol1/fastq/SRR581/002/SRR5817942/SRR5817942_2.fastq.gz
2022.EXT.1115.1348.02799	SRR9301021	SAMN12056316	vegetables	98.43	37	1	Listeria_monocytogenes	50.533	90.424	66	2813521	79998	none	ftp.sra.ebi.ac.uk/vol1/fastq/SRR930/001/SRR9301021/SRR9301021_1.fastq.gz;ftp.sra.ebi.ac.uk/vol1/fastq/SRR930/001/SRR9301021/SRR9301021_2.fastq.gz
2022.EXT.1115.1348.028	SRR12522491	SAMN15913278	vegetables	98.1	35	0	Listeria_monocytogenes	43.399	91.097	32	2953876	581485	CC4	ftp.sra.ebi.ac.uk/vol1/fastq/SRR125/091/SRR12522491/SRR12522491_1.fastq.gz;ftp.sra.ebi.ac.uk/vol1/fastq/SRR125/091/SRR12522491/SRR12522491_2.fastq.gz
2022.EXT.1115.1348.0280	SRR5409430	SAMN06620527	dairy	99.07	37	0	Listeria_monocytogenes	44.287	95.597	80	2904509	75133	CC11	ftp.sra.ebi.ac.uk/vol1/fastq/SRR540/000/SRR5409430/SRR5409430_1.fastq.gz;ftp.sra.ebi.ac.uk/vol1/fastq/SRR540/000/SRR5409430/SRR5409430_2.fastq.gz
2022.EXT.1115.1348.02800	SRR7822168	SAMN10026598	vegetables	95.59	34	0	Listeria_monocytogenes	55.262	96.15	19	2872626	524705	CC573	ftp.sra.ebi.ac.uk/vol1/fastq/SRR782/008/SRR7822168/SRR7822168_1.fastq.gz;ftp.sra.ebi.ac.uk/vol1/fastq/SRR782/008/SRR7822168/SRR7822168_2.fastq.gz
2022.EXT.1115.1348.02802	SRR4417868	SAMN05721545	leafy_greens	99.58	37	0	Listeria_monocytogenes	46.068	89.077	257	2931001	26552	CC1	ftp.sra.ebi.ac.uk/vol1/fastq/SRR441/008/SRR4417868/SRR4417868_1.fastq.gz;ftp.sra.ebi.ac.uk/vol1/fastq/SRR441/008/SRR4417868/SRR4417868_2.fastq.gz
2022.EXT.1115.1348.02803	SRR5452333	SAMN02923307	seafood	98.54	37	0	Listeria_monocytogenes	58.854	94.206	18	2960338	437787	CC7	ftp.sra.ebi.ac.uk/vol1/fastq/SRR545/003/SRR5452333/SRR5452333_1.fastq.gz;ftp.sra.ebi.ac.uk/vol1/fastq/SRR545/003/SRR5452333/SRR5452333_2.fastq.gz
2022.EXT.1115.1348.02804	SRR3191418	SAMN04506950	dairy	97.09	36	0	Listeria_monocytogenes	49.955	91.163	42	2932166	226804	ST213	ftp.sra.ebi.ac.uk/vol1/fastq/SRR319/008/SRR3191418/SRR3191418_1.fastq.gz;ftp.sra.ebi.ac.uk/vol1/fastq/SRR319/008/SRR3191418/SRR3191418_2.fastq.gz
2022.EXT.1115.1348.02805	SRR7786764	SAMN09953933	vegetables	98.79	36	0	Listeria_monocytogenes	48.476	89.853	315	2951106	19153	CC224	ftp.sra.ebi.ac.uk/vol1/fastq/SRR778/004/SRR7786764/SRR7786764_1.fastq.gz;ftp.sra.ebi.ac.uk/vol1/fastq/SRR778/004/SRR7786764/SRR7786764_2.fastq.gz
2022.EXT.1115.1348.02806	SRR5318350	SAMN06457941	vegetables	98.1	35	0	Listeria_monocytogenes	50.78	93.058	35	3042829	415277	CC9	ftp.sra.ebi.ac.uk/vol1/fastq/SRR531/000/SRR5318350/SRR5318350_1.fastq.gz;ftp.sra.ebi.ac.uk/vol1/fastq/SRR531/000/SRR5318350/SRR5318350_2.fastq.gz
2022.EXT.1115.1348.02807	SRR13160201	SAMN16946575	meat	97.96	36	0	Listeria_monocytogenes	40.902	96.846	16	2875897	439164	CC7	ftp.sra.ebi.ac.uk/vol1/fastq/SRR131/001/SRR13160201/SRR13160201_1.fastq.gz;ftp.sra.ebi.ac.uk/vol1/fastq/SRR131/001/SRR13160201/SRR13160201_2.fastq.gz
2022.EXT.1115.1348.02808	SRR1553756	SAMN02991383	fruit	98.22	37	0	Listeria_monocytogenes	44.41	91.576	24	2911763	564945	CC183	ftp.sra.ebi.ac.uk/vol1/fastq/SRR155/006/SRR1553756/SRR1553756_1.fastq.gz;ftp.sra.ebi.ac.uk/vol1/fastq/SRR155/006/SRR1553756/SRR1553756_2.fastq.gz
2022.EXT.1115.1348.02809	SRR5209032	SAMN02937472	seafood	98.22	36	1	Listeria_monocytogenes	59.558	95.264	15	2869789	1451236	CC19	ftp.sra.ebi.ac.uk/vol1/fastq/SRR520/002/SRR5209032/SRR5209032_1.fastq.gz;ftp.sra.ebi.ac.uk/vol1/fastq/SRR520/002/SRR5209032/SRR5209032_2.fastq.gz
2022.EXT.1115.1348.0281	SRR7786774	SAMN09953954	vegetables	97.49	36	0	Listeria_monocytogenes	58.586	89.758	245	2964122	31401	CC224	ftp.sra.ebi.ac.uk/vol1/fastq/SRR778/004/SRR7786774/SRR7786774_1.fastq.gz;ftp.sra.ebi.ac.uk/vol1/fastq/SRR778/004/SRR7786774/SRR7786774_2.fastq.gz
2022.EXT.1115.1348.02810	SRR13053943	SAMN16791495	vegetables	99.55	37	0	Listeria_monocytogenes	41.28	92.765	18	3001298	1506336	CC20	ftp.sra.ebi.ac.uk/vol1/fastq/SRR130/043/SRR13053943/SRR13053943_1.fastq.gz;ftp.sra.ebi.ac.uk/vol1/fastq/SRR130/043/SRR13053943/SRR13053943_2.fastq.gz
2022.EXT.1115.1348.02811	SRR13070884	SAMN16813131	meat	98.89	36	0	Listeria_monocytogenes	45.633	93.978	256	2963025	24545	CC14	ftp.sra.ebi.ac.uk/vol1/fastq/SRR130/084/SRR13070884/SRR13070884_1.fastq.gz;ftp.sra.ebi.ac.uk/vol1/fastq/SRR130/084/SRR13070884/SRR13070884_2.fastq.gz
2022.EXT.1115.1348.02812	SRR13070589	SAMN16813071	poultry	98.43	36	0	Listeria_monocytogenes	44.995	94.171	143	2967720	42349	CC155	ftp.sra.ebi.ac.uk/vol1/fastq/SRR130/089/SRR13070589/SRR13070589_1.fastq.gz;ftp.sra.ebi.ac.uk/vol1/fastq/SRR130/089/SRR13070589/SRR13070589_2.fastq.gz
2022.EXT.1115.1348.02813	SRR13080098	SAMN16826457	poultry	98.07	36	1	Listeria_monocytogenes	39.299	93.442	137	2987465	50336	CC121	ftp.sra.ebi.ac.uk/vol1/fastq/SRR130/098/SRR13080098/SRR13080098_1.fastq.gz;ftp.sra.ebi.ac.uk/vol1/fastq/SRR130/098/SRR13080098/SRR13080098_2.fastq.gz
2022.EXT.1115.1348.02814	SRR1206222	SAMN01939116	leafy_greens	99.11	37	0	Listeria_monocytogenes	38.297	91.573	29	2912492	341506	CC639	ftp.sra.ebi.ac.uk/vol1/fastq/SRR120/002/SRR1206222/SRR1206222_1.fastq.gz;ftp.sra.ebi.ac.uk/vol1/fastq/SRR120/002/SRR1206222/SRR1206222_2.fastq.gz
2022.EXT.1115.1348.02815	SRR13071094	SAMN16815196	poultry	97.57	36	0	Listeria_monocytogenes	40.494	95.411	76	2976776	80054	CC204	ftp.sra.ebi.ac.uk/vol1/fastq/SRR130/094/SRR13071094/SRR13071094_1.fastq.gz;ftp.sra.ebi.ac.uk/vol1/fastq/SRR130/094/SRR13071094/SRR13071094_2.fastq.gz
2022.EXT.1115.1348.02816	SRR3945608	SAMN02922245	leafy_greens	98.64	37	0	Listeria_monocytogenes	43.96	96.942	13	2871057	1489223	CC573	ftp.sra.ebi.ac.uk/vol1/fastq/SRR394/008/SRR3945608/SRR3945608_1.fastq.gz;ftp.sra.ebi.ac.uk/vol1/fastq/SRR394/008/SRR3945608/SRR3945608_2.fastq.gz
2022.EXT.1115.1348.02817	SRR7822144	SAMN10026591	vegetables	95.45	34	0	Listeria_monocytogenes	55.015	95.237	16	2896947	562060	CC11	ftp.sra.ebi.ac.uk/vol1/fastq/SRR782/004/SRR7822144/SRR7822144_1.fastq.gz;ftp.sra.ebi.ac.uk/vol1/fastq/SRR782/004/SRR7822144/SRR7822144_2.fastq.gz
2022.EXT.1115.1348.02818	SRR1574272	SAMN03023707	fruit	99.03	37	0	Listeria_monocytogenes	40.553	87.341	85	3154291	348541	CC5	ftp.sra.ebi.ac.uk/vol1/fastq/SRR157/002/SRR1574272/SRR1574272_1.fastq.gz;ftp.sra.ebi.ac.uk/vol1/fastq/SRR157/002/SRR1574272/SRR1574272_2.fastq.gz
2022.EXT.1115.1348.02819	SRR8833914	SAMN11310160	meat	98.17	37	2	Listeria_monocytogenes	49.494	89.519	98	3019004	84586	CC3	ftp.sra.ebi.ac.uk/vol1/fastq/SRR883/004/SRR8833914/SRR8833914_1.fastq.gz;ftp.sra.ebi.ac.uk/vol1/fastq/SRR883/004/SRR8833914/SRR8833914_2.fastq.gz
2022.EXT.1115.1348.0282	SRR6349231	SAMN07552045	dairy	99.15	37	0	Listeria_monocytogenes	39.793	96.666	13	2874100	1487030	ST1871	ftp.sra.ebi.ac.uk/vol1/fastq/SRR634/001/SRR6349231/SRR6349231_1.fastq.gz;ftp.sra.ebi.ac.uk/vol1/fastq/SRR634/001/SRR6349231/SRR6349231_2.fastq.gz
2022.EXT.1115.1348.02821	SRR5676295	SAMN06240121	fruit	94.36	36	2	Listeria_monocytogenes	56.167	85.273	38	2911996	171095	CC269	ftp.sra.ebi.ac.uk/vol1/fastq/SRR567/005/SRR5676295/SRR5676295_1.fastq.gz;ftp.sra.ebi.ac.uk/vol1/fastq/SRR567/005/SRR5676295/SRR5676295_2.fastq.gz
2022.EXT.1115.1348.02822	SRR1917066	SAMN02937446	fruit	97.03	37	0	Listeria_monocytogenes	55.651	92.267	24	2902683	348086	CC5	ftp.sra.ebi.ac.uk/vol1/fastq/SRR191/006/SRR1917066/SRR1917066_1.fastq.gz;ftp.sra.ebi.ac.uk/vol1/fastq/SRR191/006/SRR1917066/SRR1917066_2.fastq.gz
2022.EXT.1115.1348.02823	SRR13071940	SAMN16816124	poultry	98.19	36	1	Listeria_monocytogenes	43.837	95.814	123	2928456	47900	CC37	ftp.sra.ebi.ac.uk/vol1/fastq/SRR130/040/SRR13071940/SRR13071940_1.fastq.gz;ftp.sra.ebi.ac.uk/vol1/fastq/SRR130/040/SRR13071940/SRR13071940_2.fastq.gz
2022.EXT.1115.1348.02825	SRR5452337	SAMN02923304	seafood	98.84	37	0	Listeria_monocytogenes	49.557	94.544	16	2960219	437547	CC7	ftp.sra.ebi.ac.uk/vol1/fastq/SRR545/007/SRR5452337/SRR5452337_1.fastq.gz;ftp.sra.ebi.ac.uk/vol1/fastq/SRR545/007/SRR5452337/SRR5452337_2.fastq.gz
2022.EXT.1115.1348.02826	SRR955386	SAMN02318985	dairy	97.1	36	0	Listeria_monocytogenes	51.728	90.999	24	2880142	515197	CC6	ftp.sra.ebi.ac.uk/vol1/fastq/SRR955/SRR955386/SRR955386_1.fastq.gz;ftp.sra.ebi.ac.uk/vol1/fastq/SRR955/SRR955386/SRR955386_2.fastq.gz
2022.EXT.1115.1348.02828	SRR10060407	SAMN12684872	dairy	98.52	37	3	Listeria_monocytogenes	42.863	92.723	310	2890964	19204	CC379	ftp.sra.ebi.ac.uk/vol1/fastq/SRR100/007/SRR10060407/SRR10060407_1.fastq.gz;ftp.sra.ebi.ac.uk/vol1/fastq/SRR100/007/SRR10060407/SRR10060407_2.fastq.gz
2022.EXT.1115.1348.02829	SRR1181561	SAMN02666875	dairy	98.55	37	0	Listeria_monocytogenes	45.156	90.59	19	3009108	513092	CC5	ftp.sra.ebi.ac.uk/vol1/fastq/SRR118/001/SRR1181561/SRR1181561_1.fastq.gz;ftp.sra.ebi.ac.uk/vol1/fastq/SRR118/001/SRR1181561/SRR1181561_2.fastq.gz
2022.EXT.1115.1348.0283	SRR1767827	SAMN03218403	dairy	98.34	37	0	Listeria_monocytogenes	40.03	91.486	20	2951486	604863	CC183	ftp.sra.ebi.ac.uk/vol1/fastq/SRR176/007/SRR1767827/SRR1767827_1.fastq.gz;ftp.sra.ebi.ac.uk/vol1/fastq/SRR176/007/SRR1767827/SRR1767827_2.fastq.gz
2022.EXT.1115.1348.02830	SRR5378783	SAMN02923499	seafood	98.98	37	0	Listeria_monocytogenes	59.262	93.237	19	2957407	543873	CC101	ftp.sra.ebi.ac.uk/vol1/fastq/SRR537/003/SRR5378783/SRR5378783_1.fastq.gz;ftp.sra.ebi.ac.uk/vol1/fastq/SRR537/003/SRR5378783/SRR5378783_2.fastq.gz
2022.EXT.1115.1348.02831	SRR8502597	SAMN10756631	dairy	99.41	36	2	Listeria_monocytogenes	44.298	96.968	15	2847422	1465323	CC570	ftp.sra.ebi.ac.uk/vol1/fastq/SRR850/007/SRR8502597/SRR8502597_1.fastq.gz;ftp.sra.ebi.ac.uk/vol1/fastq/SRR850/007/SRR8502597/SRR8502597_2.fastq.gz
2022.EXT.1115.1348.02832	SRR7786766	SAMN09953939	vegetables	98.85	36	0	Listeria_monocytogenes	52.68	95.394	255	2897403	25450	CC124	ftp.sra.ebi.ac.uk/vol1/fastq/SRR778/006/SRR7786766/SRR7786766_1.fastq.gz;ftp.sra.ebi.ac.uk/vol1/fastq/SRR778/006/SRR7786766/SRR7786766_2.fastq.gz
2022.EXT.1115.1348.02833	SRR5409320	SAMN06645598	fruit	98.25	37	3	Listeria_monocytogenes	43.475	89.462	35	3012795	294120	CC288	ftp.sra.ebi.ac.uk/vol1/fastq/SRR540/000/SRR5409320/SRR5409320_1.fastq.gz;ftp.sra.ebi.ac.uk/vol1/fastq/SRR540/000/SRR5409320/SRR5409320_2.fastq.gz
2022.EXT.1115.1348.02834	SRR13079943	SAMN16826253	poultry	98.07	36	1	Listeria_monocytogenes	40.573	96.571	155	2925743	44141	none	ftp.sra.ebi.ac.uk/vol1/fastq/SRR130/043/SRR13079943/SRR13079943_1.fastq.gz;ftp.sra.ebi.ac.uk/vol1/fastq/SRR130/043/SRR13079943/SRR13079943_2.fastq.gz
2022.EXT.1115.1348.02835	SRR5452278	SAMN06669436	leafy_greens	98.41	37	0	Listeria_monocytogenes	50.597	86.422	44	3062300	532881	CC6	ftp.sra.ebi.ac.uk/vol1/fastq/SRR545/008/SRR5452278/SRR5452278_1.fastq.gz;ftp.sra.ebi.ac.uk/vol1/fastq/SRR545/008/SRR5452278/SRR5452278_2.fastq.gz
2022.EXT.1115.1348.02836	SRR1763839	SAMN03278639	fruit	94.08	36	0	Listeria_monocytogenes	52.324	87.734	29	2912451	356109	CC183	ftp.sra.ebi.ac.uk/vol1/fastq/SRR176/009/SRR1763839/SRR1763839_1.fastq.gz;ftp.sra.ebi.ac.uk/vol1/fastq/SRR176/009/SRR1763839/SRR1763839_2.fastq.gz
2022.EXT.1115.1348.02837	SRR1610016	SAMN02769766	dairy	97.71	37	0	Listeria_monocytogenes	45.341	90.087	22	3074736	514869	CC155	ftp.sra.ebi.ac.uk/vol1/fastq/SRR161/006/SRR1610016/SRR1610016_1.fastq.gz;ftp.sra.ebi.ac.uk/vol1/fastq/SRR161/006/SRR1610016/SRR1610016_2.fastq.gz
2022.EXT.1115.1348.02838	SRR13071021	SAMN16814577	poultry	99.03	37	0	Listeria_monocytogenes	43.222	93.801	81	2981730	73792	CC155	ftp.sra.ebi.ac.uk/vol1/fastq/SRR130/021/SRR13071021/SRR13071021_1.fastq.gz;ftp.sra.ebi.ac.uk/vol1/fastq/SRR130/021/SRR13071021/SRR13071021_2.fastq.gz
2022.EXT.1115.1348.02839	SRR5676318	SAMN06240079	dairy	97.75	36	0	Listeria_monocytogenes	46.307	91.748	19	2885820	478641	CC1	ftp.sra.ebi.ac.uk/vol1/fastq/SRR567/008/SRR5676318/SRR5676318_1.fastq.gz;ftp.sra.ebi.ac.uk/vol1/fastq/SRR567/008/SRR5676318/SRR5676318_2.fastq.gz
2022.EXT.1115.1348.02840	SRR9943122	SAMN12547590	dairy	99.15	38	0	Listeria_monocytogenes	49.624	96.485	42	2860934	187846	none	ftp.sra.ebi.ac.uk/vol1/fastq/SRR994/002/SRR9943122/SRR9943122_1.fastq.gz;ftp.sra.ebi.ac.uk/vol1/fastq/SRR994/002/SRR9943122/SRR9943122_2.fastq.gz
2022.EXT.1115.1348.02842	SRR13070906	SAMN16814153	poultry	98.38	36	1	Listeria_monocytogenes	40.302	95.811	128	2961716	47748	none	ftp.sra.ebi.ac.uk/vol1/fastq/SRR130/006/SRR13070906/SRR13070906_1.fastq.gz;ftp.sra.ebi.ac.uk/vol1/fastq/SRR130/006/SRR13070906/SRR13070906_2.fastq.gz
2022.EXT.1115.1348.02843	SRR1220710	SAMN02567858	leafy_greens	98.54	37	0	Listeria_monocytogenes	40.289	92.279	115	2885066	52466	CC389	ftp.sra.ebi.ac.uk/vol1/fastq/SRR122/000/SRR1220710/SRR1220710_1.fastq.gz;ftp.sra.ebi.ac.uk/vol1/fastq/SRR122/000/SRR1220710/SRR1220710_2.fastq.gz
2022.EXT.1115.1348.02844	SRR2124359	SAMN03285163	fruit	98.53	35	2	Listeria_monocytogenes	48.844	87.998	65	3119626	344632	CC5	ftp.sra.ebi.ac.uk/vol1/fastq/SRR212/009/SRR2124359/SRR2124359_1.fastq.gz;ftp.sra.ebi.ac.uk/vol1/fastq/SRR212/009/SRR2124359/SRR2124359_2.fastq.gz
2022.EXT.1115.1348.02845	SRR13334608	SAMN17188501	poultry	96.89	36	0	Listeria_monocytogenes	39.004	91.081	106	3057135	61168	CC155	ftp.sra.ebi.ac.uk/vol1/fastq/SRR133/008/SRR13334608/SRR13334608_1.fastq.gz;ftp.sra.ebi.ac.uk/vol1/fastq/SRR133/008/SRR13334608/SRR13334608_2.fastq.gz
2022.EXT.1115.1348.02846	SRR3037951	SAMN04146032	seafood	94.69	35	0	Listeria_monocytogenes	44.675	90.251	27	2988334	562243	CC88	ftp.sra.ebi.ac.uk/vol1/fastq/SRR303/001/SRR3037951/SRR3037951_1.fastq.gz;ftp.sra.ebi.ac.uk/vol1/fastq/SRR303/001/SRR3037951/SRR3037951_2.fastq.gz
2022.EXT.1115.1348.02847	SRR1553796	SAMN02991374	fruit	97.57	37	0	Listeria_monocytogenes	52.361	86.979	92	3141904	480341	CC5	ftp.sra.ebi.ac.uk/vol1/fastq/SRR155/006/SRR1553796/SRR1553796_1.fastq.gz;ftp.sra.ebi.ac.uk/vol1/fastq/SRR155/006/SRR1553796/SRR1553796_2.fastq.gz
2022.EXT.1115.1348.02848	SRR6443779	SAMN08287520	dairy	99.5	36	0	Listeria_monocytogenes	49.691	86.857	27	3022186	330618	CC2	ftp.sra.ebi.ac.uk/vol1/fastq/SRR644/009/SRR6443779/SRR6443779_1.fastq.gz;ftp.sra.ebi.ac.uk/vol1/fastq/SRR644/009/SRR6443779/SRR6443779_2.fastq.gz
2022.EXT.1115.1348.02849	SRR5817976	SAMN07312510	poultry	98.97	37	0	Listeria_monocytogenes	44.433	93.959	16	2953778	438933	CC321	ftp.sra.ebi.ac.uk/vol1/fastq/SRR581/006/SRR5817976/SRR5817976_1.fastq.gz;ftp.sra.ebi.ac.uk/vol1/fastq/SRR581/006/SRR5817976/SRR5817976_2.fastq.gz
2022.EXT.1115.1348.0285	SRR1201362	SAMN02677687	vegetables	95.36	36	0	Listeria_monocytogenes	45.228	89.031	36	3060441	348087	CC5	ftp.sra.ebi.ac.uk/vol1/fastq/SRR120/002/SRR1201362/SRR1201362_1.fastq.gz;ftp.sra.ebi.ac.uk/vol1/fastq/SRR120/002/SRR1201362/SRR1201362_2.fastq.gz
2022.EXT.1115.1348.02850	SRR13079936	SAMN16826268	meat	98.28	36	0	Listeria_monocytogenes	45.488	95.768	76	2926559	126763	CC37	ftp.sra.ebi.ac.uk/vol1/fastq/SRR130/036/SRR13079936/SRR13079936_1.fastq.gz;ftp.sra.ebi.ac.uk/vol1/fastq/SRR130/036/SRR13079936/SRR13079936_2.fastq.gz
2022.EXT.1115.1348.02851	SRR9943131	SAMN12547587	dairy	98.91	37	1	Listeria_monocytogenes	48.905	96.916	63	2859493	121296	none	ftp.sra.ebi.ac.uk/vol1/fastq/SRR994/001/SRR9943131/SRR9943131_1.fastq.gz;ftp.sra.ebi.ac.uk/vol1/fastq/SRR994/001/SRR9943131/SRR9943131_2.fastq.gz
2022.EXT.1115.1348.02852	SRR2124296	SAMN03285228	fruit	96.81	34	4	Listeria_monocytogenes	48.734	95.233	25	2896169	291483	ST1125	ftp.sra.ebi.ac.uk/vol1/fastq/SRR212/006/SRR2124296/SRR2124296_1.fastq.gz;ftp.sra.ebi.ac.uk/vol1/fastq/SRR212/006/SRR2124296/SRR2124296_2.fastq.gz
2022.EXT.1115.1348.02853	SRR8185370	SAMN10389896	leafy_greens	95.32	36	0	Listeria_monocytogenes	44.828	96.485	82	2918805	146716	CC573	ftp.sra.ebi.ac.uk/vol1/fastq/SRR818/000/SRR8185370/SRR8185370_1.fastq.gz;ftp.sra.ebi.ac.uk/vol1/fastq/SRR818/000/SRR8185370/SRR8185370_2.fastq.gz
2022.EXT.1115.1348.02854	SRR10997220	SAMN13961219	dairy	99.35	37	0	Listeria_monocytogenes	39.208	88.569	14	2842865	1448128	none	ftp.sra.ebi.ac.uk/vol1/fastq/SRR109/020/SRR10997220/SRR10997220_1.fastq.gz;ftp.sra.ebi.ac.uk/vol1/fastq/SRR109/020/SRR10997220/SRR10997220_2.fastq.gz
2022.EXT.1115.1348.02855	SRR1974104	SAMN03285132	fruit	98.63	37	1	Listeria_monocytogenes	42.297	94.775	23	3043313	532178	CC9	ftp.sra.ebi.ac.uk/vol1/fastq/SRR197/004/SRR1974104/SRR1974104_1.fastq.gz;ftp.sra.ebi.ac.uk/vol1/fastq/SRR197/004/SRR1974104/SRR1974104_2.fastq.gz
2022.EXT.1115.1348.02856	SRR8175791	SAMN10393067	leafy_greens	96.05	36	2	Listeria_monocytogenes	45.132	97.058	26	2871044	255161	CC573	ftp.sra.ebi.ac.uk/vol1/fastq/SRR817/001/SRR8175791/SRR8175791_1.fastq.gz;ftp.sra.ebi.ac.uk/vol1/fastq/SRR817/001/SRR8175791/SRR8175791_2.fastq.gz
2022.EXT.1115.1348.02857	SRR12575553	SAMN15970353	vegetables	98.37	35	0	Listeria_monocytogenes	45.863	95.358	16	2918685	1505989	none	ftp.sra.ebi.ac.uk/vol1/fastq/SRR125/053/SRR12575553/SRR12575553_1.fastq.gz;ftp.sra.ebi.ac.uk/vol1/fastq/SRR125/053/SRR12575553/SRR12575553_2.fastq.gz
2022.EXT.1115.1348.02858	SRR5526956	SAMN02953956	fruit	97.7	36	0	Listeria_monocytogenes	45.666	91.009	18	2954753	506669	CC59	ftp.sra.ebi.ac.uk/vol1/fastq/SRR552/006/SRR5526956/SRR5526956_1.fastq.gz;ftp.sra.ebi.ac.uk/vol1/fastq/SRR552/006/SRR5526956/SRR5526956_2.fastq.gz
2022.EXT.1115.1348.02859	SRR3928673	SAMN05384833	seafood	97.98	36	0	Listeria_monocytogenes	45.064	85.475	26	3196634	529821	CC5	ftp.sra.ebi.ac.uk/vol1/fastq/SRR392/003/SRR3928673/SRR3928673_1.fastq.gz;ftp.sra.ebi.ac.uk/vol1/fastq/SRR392/003/SRR3928673/SRR3928673_2.fastq.gz
2022.EXT.1115.1348.0286	SRR7877389	SAMN10083720	vegetables	99.36	36	1	Listeria_monocytogenes	50.892	97.731	283	2799756	22641	CC193	ftp.sra.ebi.ac.uk/vol1/fastq/SRR787/009/SRR7877389/SRR7877389_1.fastq.gz;ftp.sra.ebi.ac.uk/vol1/fastq/SRR787/009/SRR7877389/SRR7877389_2.fastq.gz
2022.EXT.1115.1348.02860	SRR13080052	SAMN16826324	poultry	98.12	36	0	Listeria_monocytogenes	38.878	91.699	141	3056396	53449	CC8	ftp.sra.ebi.ac.uk/vol1/fastq/SRR130/052/SRR13080052/SRR13080052_1.fastq.gz;ftp.sra.ebi.ac.uk/vol1/fastq/SRR130/052/SRR13080052/SRR13080052_2.fastq.gz
2022.EXT.1115.1348.02861	SRR6425571	SAMN02922493	seafood	91.67	35	0	Listeria_monocytogenes	49.244	85.386	33	3015011	273030	CC2	ftp.sra.ebi.ac.uk/vol1/fastq/SRR642/001/SRR6425571/SRR6425571_1.fastq.gz;ftp.sra.ebi.ac.uk/vol1/fastq/SRR642/001/SRR6425571/SRR6425571_2.fastq.gz
2022.EXT.1115.1348.02862	SRR6327190	SAMN02922175	poultry	98.96	37	1	Listeria_monocytogenes	49.895	92.051	37	3064718	246010	ST635	ftp.sra.ebi.ac.uk/vol1/fastq/SRR632/000/SRR6327190/SRR6327190_1.fastq.gz;ftp.sra.ebi.ac.uk/vol1/fastq/SRR632/000/SRR6327190/SRR6327190_2.fastq.gz
2022.EXT.1115.1348.02863	SRR5181490	SAMN03135535	fruit	99.23	37	1	Listeria_monocytogenes	40.641	96.355	12	2879768	1470083	CC14	ftp.sra.ebi.ac.uk/vol1/fastq/SRR518/000/SRR5181490/SRR5181490_1.fastq.gz;ftp.sra.ebi.ac.uk/vol1/fastq/SRR518/000/SRR5181490/SRR5181490_2.fastq.gz
2022.EXT.1115.1348.02864	SRR6212308	SAMN07823453	poultry	97.8	36	0	Listeria_monocytogenes	44.913	89.083	42	3049365	485429	CC288	ftp.sra.ebi.ac.uk/vol1/fastq/SRR621/008/SRR6212308/SRR6212308_1.fastq.gz;ftp.sra.ebi.ac.uk/vol1/fastq/SRR621/008/SRR6212308/SRR6212308_2.fastq.gz
2022.EXT.1115.1348.02865	SRR5438748	SAMN02923311	seafood	99.04	37	0	Listeria_monocytogenes	52.257	94.477	19	2960776	438102	CC7	ftp.sra.ebi.ac.uk/vol1/fastq/SRR543/008/SRR5438748/SRR5438748_1.fastq.gz;ftp.sra.ebi.ac.uk/vol1/fastq/SRR543/008/SRR5438748/SRR5438748_2.fastq.gz
2022.EXT.1115.1348.02866	SRR13079948	SAMN16826283	poultry	98.5	36	1	Listeria_monocytogenes	41.245	92.689	123	2998034	51230	CC8	ftp.sra.ebi.ac.uk/vol1/fastq/SRR130/048/SRR13079948/SRR13079948_1.fastq.gz;ftp.sra.ebi.ac.uk/vol1/fastq/SRR130/048/SRR13079948/SRR13079948_2.fastq.gz
2022.EXT.1115.1348.02867	SRR2916697	SAMN03702242	poultry	93.69	35	0	Listeria_monocytogenes	51.798	93.082	125	3049963	50138	CC9	ftp.sra.ebi.ac.uk/vol1/fastq/SRR291/007/SRR2916697/SRR2916697_1.fastq.gz;ftp.sra.ebi.ac.uk/vol1/fastq/SRR291/007/SRR2916697/SRR2916697_2.fastq.gz
2022.EXT.1115.1348.02868	SRR15164326	SAMN20248552	vegetables	93.17	33	3	Listeria_monocytogenes	35.523	90.856	238	2946898	28671	CC4	ftp.sra.ebi.ac.uk/vol1/fastq/SRR151/026/SRR15164326/SRR15164326_1.fastq.gz;ftp.sra.ebi.ac.uk/vol1/fastq/SRR151/026/SRR15164326/SRR15164326_2.fastq.gz
2022.EXT.1115.1348.02869	SRR3593520	SAMN05058733	fruit	98.4	37	0	Listeria_monocytogenes	43.517	86.823	18	3161984	602453	CC5	ftp.sra.ebi.ac.uk/vol1/fastq/SRR359/000/SRR3593520/SRR3593520_1.fastq.gz;ftp.sra.ebi.ac.uk/vol1/fastq/SRR359/000/SRR3593520/SRR3593520_2.fastq.gz
2022.EXT.1115.1348.0287	SRR3400338	SAMN04640310	vegetables	97.73	35	0	Listeria_monocytogenes	51.41	95.27	16	2929519	532101	CC124	ftp.sra.ebi.ac.uk/vol1/fastq/SRR340/008/SRR3400338/SRR3400338_1.fastq.gz;ftp.sra.ebi.ac.uk/vol1/fastq/SRR340/008/SRR3400338/SRR3400338_2.fastq.gz
2022.EXT.1115.1348.02870	SRR1378350	SAMN02850676	vegetables	98.27	36	1	Listeria_monocytogenes	44.138	91.745	42	3011534	260118	CC5	ftp.sra.ebi.ac.uk/vol1/fastq/SRR137/000/SRR1378350/SRR1378350_1.fastq.gz;ftp.sra.ebi.ac.uk/vol1/fastq/SRR137/000/SRR1378350/SRR1378350_2.fastq.gz
2022.EXT.1115.1348.02871	SRR6387491	SAMN08166092	seafood	98.28	37	0	Listeria_monocytogenes	45.702	88.986	43	3067284	354619	CC88	ftp.sra.ebi.ac.uk/vol1/fastq/SRR638/001/SRR6387491/SRR6387491_1.fastq.gz;ftp.sra.ebi.ac.uk/vol1/fastq/SRR638/001/SRR6387491/SRR6387491_2.fastq.gz
2022.EXT.1115.1348.02872	SRR7786761	SAMN09953932	vegetables	99.1	36	0	Listeria_monocytogenes	52.043	95.583	259	2883963	19665	none	ftp.sra.ebi.ac.uk/vol1/fastq/SRR778/001/SRR7786761/SRR7786761_1.fastq.gz;ftp.sra.ebi.ac.uk/vol1/fastq/SRR778/001/SRR7786761/SRR7786761_2.fastq.gz
2022.EXT.1115.1348.02873	SRR2534248	SAMN02937503	seafood	99.23	37	0	Listeria_monocytogenes	52.275	94.511	18	2960229	437547	CC7	ftp.sra.ebi.ac.uk/vol1/fastq/SRR253/008/SRR2534248/SRR2534248_1.fastq.gz;ftp.sra.ebi.ac.uk/vol1/fastq/SRR253/008/SRR2534248/SRR2534248_2.fastq.gz
2022.EXT.1115.1348.02874	SRR6436600	SAMN08274646	fruit	97.69	37	0	Listeria_monocytogenes	56.698	91.47	30	2926476	294840	ST581	ftp.sra.ebi.ac.uk/vol1/fastq/SRR643/000/SRR6436600/SRR6436600_1.fastq.gz;ftp.sra.ebi.ac.uk/vol1/fastq/SRR643/000/SRR6436600/SRR6436600_2.fastq.gz
2022.EXT.1115.1348.02875	SRR13071018	SAMN16814448	poultry	98.05	36	0	Listeria_monocytogenes	41.481	95.559	81	2978983	79743	CC204	ftp.sra.ebi.ac.uk/vol1/fastq/SRR130/018/SRR13071018/SRR13071018_1.fastq.gz;ftp.sra.ebi.ac.uk/vol1/fastq/SRR130/018/SRR13071018/SRR13071018_2.fastq.gz
2022.EXT.1115.1348.02876	SRR2584334	SAMN03736756	seafood	98.51	37	1	Listeria_monocytogenes	46.357	92.245	34	2994465	473223	CC31	ftp.sra.ebi.ac.uk/vol1/fastq/SRR258/004/SRR2584334/SRR2584334_1.fastq.gz;ftp.sra.ebi.ac.uk/vol1/fastq/SRR258/004/SRR2584334/SRR2584334_2.fastq.gz
2022.EXT.1115.1348.02877	SRR5945723	SAMN07519901	fruit	99.27	37	0	Listeria_monocytogenes	48.431	90.852	25	2967412	513878	CC5	ftp.sra.ebi.ac.uk/vol1/fastq/SRR594/003/SRR5945723/SRR5945723_1.fastq.gz;ftp.sra.ebi.ac.uk/vol1/fastq/SRR594/003/SRR5945723/SRR5945723_2.fastq.gz
2022.EXT.1115.1348.02878	SRR2728252	SAMN02709381	fruit	97.85	37	0	Listeria_monocytogenes	55.533	91.173	37	2886099	431369	CC4	ftp.sra.ebi.ac.uk/vol1/fastq/SRR272/002/SRR2728252/SRR2728252_1.fastq.gz;ftp.sra.ebi.ac.uk/vol1/fastq/SRR272/002/SRR2728252/SRR2728252_2.fastq.gz
2022.EXT.1115.1348.02879	SRR3215337	SAMN04539455	dairy	98.25	37	0	Listeria_monocytogenes	50.876	93	21	2888348	513680	CC5	ftp.sra.ebi.ac.uk/vol1/fastq/SRR321/007/SRR3215337/SRR3215337_1.fastq.gz;ftp.sra.ebi.ac.uk/vol1/fastq/SRR321/007/SRR3215337/SRR3215337_2.fastq.gz
2022.EXT.1115.1348.0288	SRR4014387	SAMN05521504	seafood	98.97	36	0	Listeria_monocytogenes	51.909	89.901	20	3032298	511041	CC224	ftp.sra.ebi.ac.uk/vol1/fastq/SRR401/007/SRR4014387/SRR4014387_1.fastq.gz;ftp.sra.ebi.ac.uk/vol1/fastq/SRR401/007/SRR4014387/SRR4014387_2.fastq.gz
2022.EXT.1115.1348.02880	SRR10293905	SAMN13059593	seafood	96.63	36	0	Listeria_monocytogenes	53.806	94.849	19	2922705	439857	CC8	ftp.sra.ebi.ac.uk/vol1/fastq/SRR102/005/SRR10293905/SRR10293905_1.fastq.gz;ftp.sra.ebi.ac.uk/vol1/fastq/SRR102/005/SRR10293905/SRR10293905_2.fastq.gz
2022.EXT.1115.1348.02881	SRR3945590	SAMN02921771	dairy	98.71	37	0	Listeria_monocytogenes	41.371	92.255	33	2981596	352836	CC5	ftp.sra.ebi.ac.uk/vol1/fastq/SRR394/000/SRR3945590/SRR3945590_1.fastq.gz;ftp.sra.ebi.ac.uk/vol1/fastq/SRR394/000/SRR3945590/SRR3945590_2.fastq.gz
2022.EXT.1115.1348.02883	SRR1514755	SAMN02902860	fruit	99.32	37	0	Listeria_monocytogenes	44.939	95.955	35	2936391	1469934	CC14	ftp.sra.ebi.ac.uk/vol1/fastq/SRR151/005/SRR1514755/SRR1514755_1.fastq.gz;ftp.sra.ebi.ac.uk/vol1/fastq/SRR151/005/SRR1514755/SRR1514755_2.fastq.gz
2022.EXT.1115.1348.02884	SRR3173672	SAMN04146116	seafood	98.91	37	0	Listeria_monocytogenes	44.144	94.004	21	2936925	462485	CC121	ftp.sra.ebi.ac.uk/vol1/fastq/SRR317/002/SRR3173672/SRR3173672_1.fastq.gz;ftp.sra.ebi.ac.uk/vol1/fastq/SRR317/002/SRR3173672/SRR3173672_2.fastq.gz
2022.EXT.1115.1348.02885	SRR10484641	SAMN13286390	dairy	98.01	37	0	Listeria_monocytogenes	41.083	92.227	15	2880588	1470665	CC1	ftp.sra.ebi.ac.uk/vol1/fastq/SRR104/041/SRR10484641/SRR10484641_1.fastq.gz;ftp.sra.ebi.ac.uk/vol1/fastq/SRR104/041/SRR10484641/SRR10484641_2.fastq.gz
2022.EXT.1115.1348.02886	SRR5105902	SAMN06113187	meat	98.16	37	0	Listeria_monocytogenes	53.737	95.092	23	2902674	511889	CC29	ftp.sra.ebi.ac.uk/vol1/fastq/SRR510/002/SRR5105902/SRR5105902_1.fastq.gz;ftp.sra.ebi.ac.uk/vol1/fastq/SRR510/002/SRR5105902/SRR5105902_2.fastq.gz
2022.EXT.1115.1348.02887	SRR2915945	SAMN03431389	dairy	98.59	36	0	Listeria_monocytogenes	51.841	96.341	16	2898432	443674	CC21	ftp.sra.ebi.ac.uk/vol1/fastq/SRR291/005/SRR2915945/SRR2915945_1.fastq.gz;ftp.sra.ebi.ac.uk/vol1/fastq/SRR291/005/SRR2915945/SRR2915945_2.fastq.gz
2022.EXT.1115.1348.02888	SRR3215334	SAMN04539452	dairy	99.17	37	0	Listeria_monocytogenes	51.592	90.782	21	2931465	1475329	CC663	ftp.sra.ebi.ac.uk/vol1/fastq/SRR321/004/SRR3215334/SRR3215334_1.fastq.gz;ftp.sra.ebi.ac.uk/vol1/fastq/SRR321/004/SRR3215334/SRR3215334_2.fastq.gz
2022.EXT.1115.1348.02889	SRR5181495	SAMN03135519	fruit	98.02	36	0	Listeria_monocytogenes	41.238	96.344	18	2880471	428419	CC14	ftp.sra.ebi.ac.uk/vol1/fastq/SRR518/005/SRR5181495/SRR5181495_1.fastq.gz;ftp.sra.ebi.ac.uk/vol1/fastq/SRR518/005/SRR5181495/SRR5181495_2.fastq.gz
2022.EXT.1115.1348.0289	SRR1976261	SAMN03465569	dairy	96.01	36	0	Listeria_monocytogenes	59.027	88.353	24	3066825	543125	CC5	ftp.sra.ebi.ac.uk/vol1/fastq/SRR197/001/SRR1976261/SRR1976261_1.fastq.gz;ftp.sra.ebi.ac.uk/vol1/fastq/SRR197/001/SRR1976261/SRR1976261_2.fastq.gz
2022.EXT.1115.1348.02891	SRR1908945	SAMN02937465	fruit	97.13	37	1	Listeria_monocytogenes	55.627	93.048	27	2903125	293826	CC5	ftp.sra.ebi.ac.uk/vol1/fastq/SRR190/005/SRR1908945/SRR1908945_1.fastq.gz;ftp.sra.ebi.ac.uk/vol1/fastq/SRR190/005/SRR1908945/SRR1908945_2.fastq.gz
2022.EXT.1115.1348.02892	SRR3173520	SAMN04480762	leafy_greens	97.69	37	0	Listeria_monocytogenes	43.935	95.465	77	2929378	88842	CC37	ftp.sra.ebi.ac.uk/vol1/fastq/SRR317/000/SRR3173520/SRR3173520_1.fastq.gz;ftp.sra.ebi.ac.uk/vol1/fastq/SRR317/000/SRR3173520/SRR3173520_2.fastq.gz
2022.EXT.1115.1348.02893	SRR1695771	SAMN03165750	dairy	98.78	37	0	Listeria_monocytogenes	41.857	95.828	14	2913529	1523273	none	ftp.sra.ebi.ac.uk/vol1/fastq/SRR169/001/SRR1695771/SRR1695771_1.fastq.gz;ftp.sra.ebi.ac.uk/vol1/fastq/SRR169/001/SRR1695771/SRR1695771_2.fastq.gz
2022.EXT.1115.1348.02894	SRR8991442	SAMN06240120	fruit	98.83	36	0	Listeria_monocytogenes	59.78	93.493	37	2851807	345569	CC392	ftp.sra.ebi.ac.uk/vol1/fastq/SRR899/002/SRR8991442/SRR8991442_1.fastq.gz;ftp.sra.ebi.ac.uk/vol1/fastq/SRR899/002/SRR8991442/SRR8991442_2.fastq.gz
2022.EXT.1115.1348.02895	SRR1763804	SAMN02850685	leafy_greens	98.71	37	0	Listeria_monocytogenes	45.244	96.564	16	2935581	437444	CC7	ftp.sra.ebi.ac.uk/vol1/fastq/SRR176/004/SRR1763804/SRR1763804_1.fastq.gz;ftp.sra.ebi.ac.uk/vol1/fastq/SRR176/004/SRR1763804/SRR1763804_2.fastq.gz
2022.EXT.1115.1348.02896	SRR6304951	SAMN02709362	fruit	97.62	36	1	Listeria_monocytogenes	48.738	89.946	13	2876891	547477	ST1639	ftp.sra.ebi.ac.uk/vol1/fastq/SRR630/001/SRR6304951/SRR6304951_1.fastq.gz;ftp.sra.ebi.ac.uk/vol1/fastq/SRR630/001/SRR6304951/SRR6304951_2.fastq.gz
2022.EXT.1115.1348.02897	SRR1763864	SAMN03278635	fruit	98.03	37	0	Listeria_monocytogenes	42.623	88.315	22	2952479	556813	CC1	ftp.sra.ebi.ac.uk/vol1/fastq/SRR176/004/SRR1763864/SRR1763864_1.fastq.gz;ftp.sra.ebi.ac.uk/vol1/fastq/SRR176/004/SRR1763864/SRR1763864_2.fastq.gz
2022.EXT.1115.1348.02898	SRR8732432	SAMN02923024	vegetables	98.18	37	0	Listeria_monocytogenes	49.664	90.843	34	2958660	476148	CC688	ftp.sra.ebi.ac.uk/vol1/fastq/SRR873/002/SRR8732432/SRR8732432_1.fastq.gz;ftp.sra.ebi.ac.uk/vol1/fastq/SRR873/002/SRR8732432/SRR8732432_2.fastq.gz
2022.EXT.1115.1348.02899	SRR13075274	SAMN16822410	meat	99.16	37	0	Listeria_monocytogenes	42.989	95.492	264	2989561	27802	CC9	ftp.sra.ebi.ac.uk/vol1/fastq/SRR130/074/SRR13075274/SRR13075274_1.fastq.gz;ftp.sra.ebi.ac.uk/vol1/fastq/SRR130/074/SRR13075274/SRR13075274_2.fastq.gz
2022.EXT.1115.1348.029	SRR1482381	SAMN02797538	fruit	98.43	37	0	Listeria_monocytogenes	41.68	85.954	25	3108790	344319	CC2	ftp.sra.ebi.ac.uk/vol1/fastq/SRR148/001/SRR1482381/SRR1482381_1.fastq.gz;ftp.sra.ebi.ac.uk/vol1/fastq/SRR148/001/SRR1482381/SRR1482381_2.fastq.gz
2022.EXT.1115.1348.0290	SRR5418719	SAMN02924006	fruit	98.64	37	0	Listeria_monocytogenes	44.291	91.101	28	2889999	403342	CC2	ftp.sra.ebi.ac.uk/vol1/fastq/SRR541/009/SRR5418719/SRR5418719_1.fastq.gz;ftp.sra.ebi.ac.uk/vol1/fastq/SRR541/009/SRR5418719/SRR5418719_2.fastq.gz
2022.EXT.1115.1348.02900	SRR8950289	SAMN11491410	leafy_greens	94.5	36	0	Listeria_monocytogenes	59.904	92.106	27	3004380	437470	CC7	ftp.sra.ebi.ac.uk/vol1/fastq/SRR895/009/SRR8950289/SRR8950289_1.fastq.gz;ftp.sra.ebi.ac.uk/vol1/fastq/SRR895/009/SRR8950289/SRR8950289_2.fastq.gz
2022.EXT.1115.1348.02901	SRR17078040	SAMN23523484	fruit	99.07	37	0	Listeria_monocytogenes	46.054	89.686	12	2861628	1471374	ST1132	ftp.sra.ebi.ac.uk/vol1/fastq/SRR170/040/SRR17078040/SRR17078040_1.fastq.gz;ftp.sra.ebi.ac.uk/vol1/fastq/SRR170/040/SRR17078040/SRR17078040_2.fastq.gz
2022.EXT.1115.1348.02902	SRR12575543	SAMN15970340	vegetables	98.42	35	1	Listeria_monocytogenes	48.261	95.331	16	2916829	513065	none	ftp.sra.ebi.ac.uk/vol1/fastq/SRR125/043/SRR12575543/SRR12575543_1.fastq.gz;ftp.sra.ebi.ac.uk/vol1/fastq/SRR125/043/SRR12575543/SRR12575543_2.fastq.gz
2022.EXT.1115.1348.02903	SRR1535703	SAMN02924077	fruit	98.86	37	1	Listeria_monocytogenes	47.651	92.071	26	2940378	345892	CC392	ftp.sra.ebi.ac.uk/vol1/fastq/SRR153/003/SRR1535703/SRR1535703_1.fastq.gz;ftp.sra.ebi.ac.uk/vol1/fastq/SRR153/003/SRR1535703/SRR1535703_2.fastq.gz
2022.EXT.1115.1348.02904	SRR8184590	SAMN10389889	leafy_greens	97.8	36	0	Listeria_monocytogenes	46.703	97.114	18	2870715	426749	CC573	ftp.sra.ebi.ac.uk/vol1/fastq/SRR818/000/SRR8184590/SRR8184590_1.fastq.gz;ftp.sra.ebi.ac.uk/vol1/fastq/SRR818/000/SRR8184590/SRR8184590_2.fastq.gz
2022.EXT.1115.1348.02905	SRR13071008	SAMN16814437	poultry	97.63	36	1	Listeria_monocytogenes	36.912	92.885	150	2999214	39197	CC8	ftp.sra.ebi.ac.uk/vol1/fastq/SRR130/008/SRR13071008/SRR13071008_1.fastq.gz;ftp.sra.ebi.ac.uk/vol1/fastq/SRR130/008/SRR13071008/SRR13071008_2.fastq.gz
2022.EXT.1115.1348.02906	SRR5526958	SAMN02953953	fruit	95.8	36	0	Listeria_monocytogenes	48.788	89.804	18	2959245	506965	CC59	ftp.sra.ebi.ac.uk/vol1/fastq/SRR552/008/SRR5526958/SRR5526958_1.fastq.gz;ftp.sra.ebi.ac.uk/vol1/fastq/SRR552/008/SRR5526958/SRR5526958_2.fastq.gz
2022.EXT.1115.1348.02907	SRR12575561	SAMN15970346	vegetables	98.44	35	1	Listeria_monocytogenes	50.014	89.001	41	3004944	252414	CC4	ftp.sra.ebi.ac.uk/vol1/fastq/SRR125/061/SRR12575561/SRR12575561_1.fastq.gz;ftp.sra.ebi.ac.uk/vol1/fastq/SRR125/061/SRR12575561/SRR12575561_2.fastq.gz
2022.EXT.1115.1348.02908	SRR12522469	SAMN15913298	vegetables	98.24	35	0	Listeria_monocytogenes	43.972	91.217	32	2914591	541321	CC4	ftp.sra.ebi.ac.uk/vol1/fastq/SRR125/069/SRR12522469/SRR12522469_1.fastq.gz;ftp.sra.ebi.ac.uk/vol1/fastq/SRR125/069/SRR12522469/SRR12522469_2.fastq.gz
2022.EXT.1115.1348.02909	SRR3198677	SAMN04506948	dairy	97.77	36	0	Listeria_monocytogenes	55.182	90.85	31	2912432	353128	CC183	ftp.sra.ebi.ac.uk/vol1/fastq/SRR319/007/SRR3198677/SRR3198677_1.fastq.gz;ftp.sra.ebi.ac.uk/vol1/fastq/SRR319/007/SRR3198677/SRR3198677_2.fastq.gz
2022.EXT.1115.1348.0291	SRR3191423	SAMN04506955	dairy	97.9	37	0	Listeria_monocytogenes	57.96	91.655	22	2919301	348378	CC5	ftp.sra.ebi.ac.uk/vol1/fastq/SRR319/003/SRR3191423/SRR3191423_1.fastq.gz;ftp.sra.ebi.ac.uk/vol1/fastq/SRR319/003/SRR3191423/SRR3191423_2.fastq.gz
2022.EXT.1115.1348.02910	SRR3642913	SAMN05191816	meat	97.85	36	0	Listeria_monocytogenes	46.086	93.469	18	2993784	527546	CC321	ftp.sra.ebi.ac.uk/vol1/fastq/SRR364/003/SRR3642913/SRR3642913_1.fastq.gz;ftp.sra.ebi.ac.uk/vol1/fastq/SRR364/003/SRR3642913/SRR3642913_2.fastq.gz
2022.EXT.1115.1348.02911	SRR2728250	SAMN02709383	fruit	96.49	36	1	Listeria_monocytogenes	47.839	88.008	14	2859713	1462202	CC1070	ftp.sra.ebi.ac.uk/vol1/fastq/SRR272/000/SRR2728250/SRR2728250_1.fastq.gz;ftp.sra.ebi.ac.uk/vol1/fastq/SRR272/000/SRR2728250/SRR2728250_2.fastq.gz
2022.EXT.1115.1348.02912	SRR10695634	SAMN13569405	dairy	98.01	36	0	Listeria_monocytogenes	50.433	93.757	31	2956000	405142	none	ftp.sra.ebi.ac.uk/vol1/fastq/SRR106/034/SRR10695634/SRR10695634_1.fastq.gz;ftp.sra.ebi.ac.uk/vol1/fastq/SRR106/034/SRR10695634/SRR10695634_2.fastq.gz
2022.EXT.1115.1348.02913	SRR1610010	SAMN02769763	vegetables	98.67	37	0	Listeria_monocytogenes	49.013	88.986	35	3149078	510770	CC11	ftp.sra.ebi.ac.uk/vol1/fastq/SRR161/000/SRR1610010/SRR1610010_1.fastq.gz;ftp.sra.ebi.ac.uk/vol1/fastq/SRR161/000/SRR1610010/SRR1610010_2.fastq.gz
2022.EXT.1115.1348.02914	SRR3571294	SAMN04575440	dairy	98.64	37	0	Listeria_monocytogenes	62.259	97.094	18	2838438	1457578	CC7	ftp.sra.ebi.ac.uk/vol1/fastq/SRR357/004/SRR3571294/SRR3571294_1.fastq.gz;ftp.sra.ebi.ac.uk/vol1/fastq/SRR357/004/SRR3571294/SRR3571294_2.fastq.gz
2022.EXT.1115.1348.02915	SRR13070777	SAMN16813101	poultry	98.03	36	0	Listeria_monocytogenes	42.688	91.529	222	3034199	29116	CC8	ftp.sra.ebi.ac.uk/vol1/fastq/SRR130/077/SRR13070777/SRR13070777_1.fastq.gz;ftp.sra.ebi.ac.uk/vol1/fastq/SRR130/077/SRR13070777/SRR13070777_2.fastq.gz
2022.EXT.1115.1348.02916	SRR5105903	SAMN06113186	meat	98.31	37	0	Listeria_monocytogenes	47.327	93.137	19	2887739	349402	CC426	ftp.sra.ebi.ac.uk/vol1/fastq/SRR510/003/SRR5105903/SRR5105903_1.fastq.gz;ftp.sra.ebi.ac.uk/vol1/fastq/SRR510/003/SRR5105903/SRR5105903_2.fastq.gz
2022.EXT.1115.1348.02917	SRR5970074	SAMN07340516	seafood	99.37	37	0	Listeria_monocytogenes	50.981	94.646	14	2924671	1477765	CC199	ftp.sra.ebi.ac.uk/vol1/fastq/SRR597/004/SRR5970074/SRR5970074_1.fastq.gz;ftp.sra.ebi.ac.uk/vol1/fastq/SRR597/004/SRR5970074/SRR5970074_2.fastq.gz
2022.EXT.1115.1348.02918	SRR1553851	SAMN02991392	fruit	99.11	37	0	Listeria_monocytogenes	45.791	91.636	30	2912511	355927	CC183	ftp.sra.ebi.ac.uk/vol1/fastq/SRR155/001/SRR1553851/SRR1553851_1.fastq.gz;ftp.sra.ebi.ac.uk/vol1/fastq/SRR155/001/SRR1553851/SRR1553851_2.fastq.gz
2022.EXT.1115.1348.02919	SRR7877406	SAMN10083732	vegetables	99.37	37	0	Listeria_monocytogenes	53.409	96.185	280	2881590	23404	CC124	ftp.sra.ebi.ac.uk/vol1/fastq/SRR787/006/SRR7877406/SRR7877406_1.fastq.gz;ftp.sra.ebi.ac.uk/vol1/fastq/SRR787/006/SRR7877406/SRR7877406_2.fastq.gz
2022.EXT.1115.1348.0292	SRR2544804	SAMN03702805	fruit	98.6	37	0	Listeria_monocytogenes	45.243	93.894	59	2875367	177869	CC224	ftp.sra.ebi.ac.uk/vol1/fastq/SRR254/004/SRR2544804/SRR2544804_1.fastq.gz;ftp.sra.ebi.ac.uk/vol1/fastq/SRR254/004/SRR2544804/SRR2544804_2.fastq.gz
2022.EXT.1115.1348.02920	SRR13080657	SAMN16826886	poultry	98.25	36	1	Listeria_monocytogenes	40.823	96.008	98	2922585	69657	none	ftp.sra.ebi.ac.uk/vol1/fastq/SRR130/057/SRR13080657/SRR13080657_1.fastq.gz;ftp.sra.ebi.ac.uk/vol1/fastq/SRR130/057/SRR13080657/SRR13080657_2.fastq.gz
2022.EXT.1115.1348.02921	SRR13071183	SAMN16815285	meat	98.76	36	0	Listeria_monocytogenes	36.461	91.877	75	3039936	85183	CC8	ftp.sra.ebi.ac.uk/vol1/fastq/SRR130/083/SRR13071183/SRR13071183_1.fastq.gz;ftp.sra.ebi.ac.uk/vol1/fastq/SRR130/083/SRR13071183/SRR13071183_2.fastq.gz
2022.EXT.1115.1348.02922	SRR7822154	SAMN10026579	vegetables	95.14	34	0	Listeria_monocytogenes	52.429	89.259	39	2914254	341485	CC4	ftp.sra.ebi.ac.uk/vol1/fastq/SRR782/004/SRR7822154/SRR7822154_1.fastq.gz;ftp.sra.ebi.ac.uk/vol1/fastq/SRR782/004/SRR7822154/SRR7822154_2.fastq.gz
2022.EXT.1115.1348.02923	SRR3215326	SAMN04539445	dairy	98.67	37	0	Listeria_monocytogenes	53.198	89.414	31	2996027	493228	CC191	ftp.sra.ebi.ac.uk/vol1/fastq/SRR321/006/SRR3215326/SRR3215326_1.fastq.gz;ftp.sra.ebi.ac.uk/vol1/fastq/SRR321/006/SRR3215326/SRR3215326_2.fastq.gz
2022.EXT.1115.1348.02924	SRR13080133	SAMN16826480	poultry	98.46	36	0	Listeria_monocytogenes	40.714	94.251	139	2873187	43614	CC1	ftp.sra.ebi.ac.uk/vol1/fastq/SRR130/033/SRR13080133/SRR13080133_1.fastq.gz;ftp.sra.ebi.ac.uk/vol1/fastq/SRR130/033/SRR13080133/SRR13080133_2.fastq.gz
2022.EXT.1115.1348.02925	SRR1553882	SAMN02991377	fruit	98.27	37	0	Listeria_monocytogenes	44.824	91.591	18	2912362	520524	CC183	ftp.sra.ebi.ac.uk/vol1/fastq/SRR155/002/SRR1553882/SRR1553882_1.fastq.gz;ftp.sra.ebi.ac.uk/vol1/fastq/SRR155/002/SRR1553882/SRR1553882_2.fastq.gz
2022.EXT.1115.1348.02926	SRR12575548	SAMN15970358	vegetables	98.35	35	0	Listeria_monocytogenes	41.671	90.047	40	2961418	541321	CC4	ftp.sra.ebi.ac.uk/vol1/fastq/SRR125/048/SRR12575548/SRR12575548_1.fastq.gz;ftp.sra.ebi.ac.uk/vol1/fastq/SRR125/048/SRR12575548/SRR12575548_2.fastq.gz
2022.EXT.1115.1348.02927	SRR7877392	SAMN10083721	vegetables	99.18	36	0	Listeria_monocytogenes	46.193	92.718	348	2819482	18759	CC4	ftp.sra.ebi.ac.uk/vol1/fastq/SRR787/002/SRR7877392/SRR7877392_1.fastq.gz;ftp.sra.ebi.ac.uk/vol1/fastq/SRR787/002/SRR7877392/SRR7877392_2.fastq.gz
2022.EXT.1115.1348.02928	SRR3198673	SAMN04506944	dairy	98.8	37	0	Listeria_monocytogenes	55.413	91.149	26	2940011	493240	CC191	ftp.sra.ebi.ac.uk/vol1/fastq/SRR319/003/SRR3198673/SRR3198673_1.fastq.gz;ftp.sra.ebi.ac.uk/vol1/fastq/SRR319/003/SRR3198673/SRR3198673_2.fastq.gz
2022.EXT.1115.1348.02929	SRR2584343	SAMN03736764	dairy	99.06	37	0	Listeria_monocytogenes	44.275	86.299	29	3068415	321463	CC2	ftp.sra.ebi.ac.uk/vol1/fastq/SRR258/003/SRR2584343/SRR2584343_1.fastq.gz;ftp.sra.ebi.ac.uk/vol1/fastq/SRR258/003/SRR2584343/SRR2584343_2.fastq.gz
2022.EXT.1115.1348.0293	SRR12522485	SAMN15913283	vegetables	98.39	35	1	Listeria_monocytogenes	47.904	95.469	15	2916634	1504984	none	ftp.sra.ebi.ac.uk/vol1/fastq/SRR125/085/SRR12522485/SRR12522485_1.fastq.gz;ftp.sra.ebi.ac.uk/vol1/fastq/SRR125/085/SRR12522485/SRR12522485_2.fastq.gz
2022.EXT.1115.1348.02930	SRR13073989	SAMN16817769	meat	98.85	37	0	Listeria_monocytogenes	43.651	95.875	163	2978156	34784	CC9	ftp.sra.ebi.ac.uk/vol1/fastq/SRR130/089/SRR13073989/SRR13073989_1.fastq.gz;ftp.sra.ebi.ac.uk/vol1/fastq/SRR130/089/SRR13073989/SRR13073989_2.fastq.gz
2022.EXT.1115.1348.02931	SRR7822139	SAMN10026610	vegetables	95.95	34	0	Listeria_monocytogenes	55.536	94.493	22	2908156	565195	CC29	ftp.sra.ebi.ac.uk/vol1/fastq/SRR782/009/SRR7822139/SRR7822139_1.fastq.gz;ftp.sra.ebi.ac.uk/vol1/fastq/SRR782/009/SRR7822139/SRR7822139_2.fastq.gz
2022.EXT.1115.1348.02932	SRR3489870	SAMN04916637	vegetables	97.46	36	1	Listeria_monocytogenes	54.075	93.381	33	3043295	477489	CC9	ftp.sra.ebi.ac.uk/vol1/fastq/SRR348/000/SRR3489870/SRR3489870_1.fastq.gz;ftp.sra.ebi.ac.uk/vol1/fastq/SRR348/000/SRR3489870/SRR3489870_2.fastq.gz
2022.EXT.1115.1348.02935	SRR7877382	SAMN10083713	vegetables	95.8	34	1	Listeria_monocytogenes	53.328	89.854	36	2884886	341045	CC4	ftp.sra.ebi.ac.uk/vol1/fastq/SRR787/002/SRR7877382/SRR7877382_1.fastq.gz;ftp.sra.ebi.ac.uk/vol1/fastq/SRR787/002/SRR7877382/SRR7877382_2.fastq.gz
2022.EXT.1115.1348.02936	SRR1482374	SAMN02797539	fruit	98.09	37	1	Listeria_monocytogenes	43.117	86.855	28	3068680	358680	CC2	ftp.sra.ebi.ac.uk/vol1/fastq/SRR148/004/SRR1482374/SRR1482374_1.fastq.gz;ftp.sra.ebi.ac.uk/vol1/fastq/SRR148/004/SRR1482374/SRR1482374_2.fastq.gz
2022.EXT.1115.1348.02937	SRR6929957	SAMN02709176	seafood	96.99	36	0	Listeria_monocytogenes	47.832	92.723	77	3001355	127899	CC101	ftp.sra.ebi.ac.uk/vol1/fastq/SRR692/007/SRR6929957/SRR6929957_1.fastq.gz;ftp.sra.ebi.ac.uk/vol1/fastq/SRR692/007/SRR6929957/SRR6929957_2.fastq.gz
2022.EXT.1115.1348.02938	SRR5181392	SAMN03135503	fruit	97.24	36	1	Listeria_monocytogenes	42.635	95.096	16	2906125	429492	CC412	ftp.sra.ebi.ac.uk/vol1/fastq/SRR518/002/SRR5181392/SRR5181392_1.fastq.gz;ftp.sra.ebi.ac.uk/vol1/fastq/SRR518/002/SRR5181392/SRR5181392_2.fastq.gz
2022.EXT.1115.1348.02939	SRR13073634	SAMN16817024	poultry	98.37	36	0	Listeria_monocytogenes	39.01	96.011	121	2966725	67108	CC204	ftp.sra.ebi.ac.uk/vol1/fastq/SRR130/034/SRR13073634/SRR13073634_1.fastq.gz;ftp.sra.ebi.ac.uk/vol1/fastq/SRR130/034/SRR13073634/SRR13073634_2.fastq.gz
2022.EXT.1115.1348.0294	SRR5366618	SAMN02923504	seafood	99.83	38	0	Listeria_monocytogenes	43.648	93.698	13	2956518	543075	CC101	ftp.sra.ebi.ac.uk/vol1/fastq/SRR536/008/SRR5366618/SRR5366618_1.fastq.gz;ftp.sra.ebi.ac.uk/vol1/fastq/SRR536/008/SRR5366618/SRR5366618_2.fastq.gz
2022.EXT.1115.1348.02940	SRR6178894	SAMN07791951	poultry	96.97	36	0	Listeria_monocytogenes	41.916	90.868	34	3000766	257227	CC5	ftp.sra.ebi.ac.uk/vol1/fastq/SRR617/004/SRR6178894/SRR6178894_1.fastq.gz;ftp.sra.ebi.ac.uk/vol1/fastq/SRR617/004/SRR6178894/SRR6178894_2.fastq.gz
2022.EXT.1115.1348.02941	SRR9675408	SAMN12262208	leafy_greens	98.61	36	0	Listeria_monocytogenes	45.645	96.806	81	2905115	81741	ST1052	ftp.sra.ebi.ac.uk/vol1/fastq/SRR967/008/SRR9675408/SRR9675408_1.fastq.gz;ftp.sra.ebi.ac.uk/vol1/fastq/SRR967/008/SRR9675408/SRR9675408_2.fastq.gz
2022.EXT.1115.1348.02942	SRR3143802	SAMN04437621	vegetables	98.65	37	0	Listeria_monocytogenes	48.743	91.952	27	3039028	437216	CC7	ftp.sra.ebi.ac.uk/vol1/fastq/SRR314/002/SRR3143802/SRR3143802_1.fastq.gz;ftp.sra.ebi.ac.uk/vol1/fastq/SRR314/002/SRR3143802/SRR3143802_2.fastq.gz
2022.EXT.1115.1348.02943	SRR13072552	SAMN16816223	poultry	97.98	36	0	Listeria_monocytogenes	39.226	91.44	146	3054111	42461	CC8	ftp.sra.ebi.ac.uk/vol1/fastq/SRR130/052/SRR13072552/SRR13072552_1.fastq.gz;ftp.sra.ebi.ac.uk/vol1/fastq/SRR130/052/SRR13072552/SRR13072552_2.fastq.gz
2022.EXT.1115.1348.02944	SRR12522492	SAMN15913277	vegetables	97.94	35	2	Listeria_monocytogenes	44.328	89.582	50	3002050	281435	CC4	ftp.sra.ebi.ac.uk/vol1/fastq/SRR125/092/SRR12522492/SRR12522492_1.fastq.gz;ftp.sra.ebi.ac.uk/vol1/fastq/SRR125/092/SRR12522492/SRR12522492_2.fastq.gz
2022.EXT.1115.1348.02945	SRR1201321	SAMN02677681	vegetables	98.29	37	0	Listeria_monocytogenes	48.216	89.059	39	3061860	352407	CC5	ftp.sra.ebi.ac.uk/vol1/fastq/SRR120/001/SRR1201321/SRR1201321_1.fastq.gz;ftp.sra.ebi.ac.uk/vol1/fastq/SRR120/001/SRR1201321/SRR1201321_2.fastq.gz
2022.EXT.1115.1348.02946	SRR5010550	SAMN06005712	dairy	99.17	37	0	Listeria_monocytogenes	55.792	96.081	23	2869778	544652	CC29	ftp.sra.ebi.ac.uk/vol1/fastq/SRR501/000/SRR5010550/SRR5010550_1.fastq.gz;ftp.sra.ebi.ac.uk/vol1/fastq/SRR501/000/SRR5010550/SRR5010550_2.fastq.gz
2022.EXT.1115.1348.02948	SRR3181839	SAMN02922150	dairy	96.61	36	0	Listeria_monocytogenes	55.321	90.528	32	2890111	327863	CC554	ftp.sra.ebi.ac.uk/vol1/fastq/SRR318/009/SRR3181839/SRR3181839_1.fastq.gz;ftp.sra.ebi.ac.uk/vol1/fastq/SRR318/009/SRR3181839/SRR3181839_2.fastq.gz
2022.EXT.1115.1348.02949	SRR2544680	SAMN02689388	vegetables	99.47	38	0	Listeria_monocytogenes	50.643	89.111	54	3075607	348087	CC5	ftp.sra.ebi.ac.uk/vol1/fastq/SRR254/000/SRR2544680/SRR2544680_1.fastq.gz;ftp.sra.ebi.ac.uk/vol1/fastq/SRR254/000/SRR2544680/SRR2544680_2.fastq.gz
2022.EXT.1115.1348.0295	SRR12522484	SAMN15913284	vegetables	98.06	35	0	Listeria_monocytogenes	47.221	95.559	21	2916295	508882	none	ftp.sra.ebi.ac.uk/vol1/fastq/SRR125/084/SRR12522484/SRR12522484_1.fastq.gz;ftp.sra.ebi.ac.uk/vol1/fastq/SRR125/084/SRR12522484/SRR12522484_2.fastq.gz
2022.EXT.1115.1348.02950	SRR6107614	SAMN07560054	leafy_greens	99.36	37	1	Listeria_monocytogenes	56.109	95.804	94	2879015	76911	CC14	ftp.sra.ebi.ac.uk/vol1/fastq/SRR610/004/SRR6107614/SRR6107614_1.fastq.gz;ftp.sra.ebi.ac.uk/vol1/fastq/SRR610/004/SRR6107614/SRR6107614_2.fastq.gz
2022.EXT.1115.1348.02952	SRR2076034	SAMN03770154	dairy	95.35	36	0	Listeria_monocytogenes	54.146	91.649	21	2922662	352699	CC5	ftp.sra.ebi.ac.uk/vol1/fastq/SRR207/004/SRR2076034/SRR2076034_1.fastq.gz;ftp.sra.ebi.ac.uk/vol1/fastq/SRR207/004/SRR2076034/SRR2076034_2.fastq.gz
2022.EXT.1115.1348.02953	SRR5452340	SAMN02923302	seafood	98.58	37	0	Listeria_monocytogenes	55.339	94.315	17	2960680	437787	CC7	ftp.sra.ebi.ac.uk/vol1/fastq/SRR545/000/SRR5452340/SRR5452340_1.fastq.gz;ftp.sra.ebi.ac.uk/vol1/fastq/SRR545/000/SRR5452340/SRR5452340_2.fastq.gz
2022.EXT.1115.1348.02954	SRR1553791	SAMN02991381	fruit	98.04	37	0	Listeria_monocytogenes	42.118	91.735	31	2911872	295777	CC183	ftp.sra.ebi.ac.uk/vol1/fastq/SRR155/001/SRR1553791/SRR1553791_1.fastq.gz;ftp.sra.ebi.ac.uk/vol1/fastq/SRR155/001/SRR1553791/SRR1553791_2.fastq.gz
2022.EXT.1115.1348.02955	SRR3147177	SAMN04450323	leafy_greens	98.29	36	0	Listeria_monocytogenes	44.354	92.529	84	2903374	114835	CC183	ftp.sra.ebi.ac.uk/vol1/fastq/SRR314/007/SRR3147177/SRR3147177_1.fastq.gz;ftp.sra.ebi.ac.uk/vol1/fastq/SRR314/007/SRR3147177/SRR3147177_2.fastq.gz
2022.EXT.1115.1348.02956	SRR2917169	SAMN03702238	vegetables	92.11	34	0	Listeria_monocytogenes	45.54	91.754	43	3042239	397165	CC9	ftp.sra.ebi.ac.uk/vol1/fastq/SRR291/009/SRR2917169/SRR2917169_1.fastq.gz;ftp.sra.ebi.ac.uk/vol1/fastq/SRR291/009/SRR2917169/SRR2917169_2.fastq.gz
2022.EXT.1115.1348.02957	SRR8235319	SAMN02921698	seafood	96.22	36	0	Listeria_monocytogenes	43.091	94.413	21	2935941	541823	CC121	ftp.sra.ebi.ac.uk/vol1/fastq/SRR823/009/SRR8235319/SRR8235319_1.fastq.gz;ftp.sra.ebi.ac.uk/vol1/fastq/SRR823/009/SRR8235319/SRR8235319_2.fastq.gz
2022.EXT.1115.1348.02958	SRR4014390	SAMN05521501	seafood	98.04	36	0	Listeria_monocytogenes	46.229	92.962	15	3015582	546100	CC14	ftp.sra.ebi.ac.uk/vol1/fastq/SRR401/000/SRR4014390/SRR4014390_1.fastq.gz;ftp.sra.ebi.ac.uk/vol1/fastq/SRR401/000/SRR4014390/SRR4014390_2.fastq.gz
2022.EXT.1115.1348.02959	SRR8833903	SAMN11310117	meat	99.08	37	0	Listeria_monocytogenes	47.359	88.82	34	2993844	300219	CC2	ftp.sra.ebi.ac.uk/vol1/fastq/SRR883/003/SRR8833903/SRR8833903_1.fastq.gz;ftp.sra.ebi.ac.uk/vol1/fastq/SRR883/003/SRR8833903/SRR8833903_2.fastq.gz
2022.EXT.1115.1348.0296	SRR1536779	SAMN02912060	leafy_greens	99.37	37	1	Listeria_monocytogenes	44.187	95.323	14	2903061	1523094	CC29	ftp.sra.ebi.ac.uk/vol1/fastq/SRR153/009/SRR1536779/SRR1536779_1.fastq.gz;ftp.sra.ebi.ac.uk/vol1/fastq/SRR153/009/SRR1536779/SRR1536779_2.fastq.gz
2022.EXT.1115.1348.02960	SRR1553779	SAMN02990445	fruit	98.21	37	0	Listeria_monocytogenes	47.708	91.269	26	2911907	355927	CC183	ftp.sra.ebi.ac.uk/vol1/fastq/SRR155/009/SRR1553779/SRR1553779_1.fastq.gz;ftp.sra.ebi.ac.uk/vol1/fastq/SRR155/009/SRR1553779/SRR1553779_2.fastq.gz
2022.EXT.1115.1348.02961	SRR2924588	SAMN03285252	vegetables	97.68	36	0	Listeria_monocytogenes	49.162	92.745	61	3024593	437216	CC7	ftp.sra.ebi.ac.uk/vol1/fastq/SRR292/008/SRR2924588/SRR2924588_1.fastq.gz;ftp.sra.ebi.ac.uk/vol1/fastq/SRR292/008/SRR2924588/SRR2924588_2.fastq.gz
2022.EXT.1115.1348.02962	SRR4733517	SAMN05179365	meat	96.65	36	0	Listeria_monocytogenes	42.631	94.737	28	3048180	511074	CC9	ftp.sra.ebi.ac.uk/vol1/fastq/SRR473/007/SRR4733517/SRR4733517_1.fastq.gz;ftp.sra.ebi.ac.uk/vol1/fastq/SRR473/007/SRR4733517/SRR4733517_2.fastq.gz
2022.EXT.1115.1348.02963	SRR1763846	SAMN03278636	fruit	96.78	36	0	Listeria_monocytogenes	43.262	90.378	21	2912425	520910	CC183	ftp.sra.ebi.ac.uk/vol1/fastq/SRR176/006/SRR1763846/SRR1763846_1.fastq.gz;ftp.sra.ebi.ac.uk/vol1/fastq/SRR176/006/SRR1763846/SRR1763846_2.fastq.gz
2022.EXT.1115.1348.02964	SRR3173521	SAMN04480763	leafy_greens	98.47	37	0	Listeria_monocytogenes	46.186	95.247	88	2917204	70605	CC37	ftp.sra.ebi.ac.uk/vol1/fastq/SRR317/001/SRR3173521/SRR3173521_1.fastq.gz;ftp.sra.ebi.ac.uk/vol1/fastq/SRR317/001/SRR3173521/SRR3173521_2.fastq.gz
2022.EXT.1115.1348.02965	SRR15719692	SAMN21220912	meat	97.76	37	0	Listeria_monocytogenes	43.322	92.179	20	2875786	517176	CC1	ftp.sra.ebi.ac.uk/vol1/fastq/SRR157/092/SRR15719692/SRR15719692_1.fastq.gz;ftp.sra.ebi.ac.uk/vol1/fastq/SRR157/092/SRR15719692/SRR15719692_2.fastq.gz
2022.EXT.1115.1348.02966	SRR5452332	SAMN02923308	seafood	98.31	37	0	Listeria_monocytogenes	55.585	94.313	15	2959786	438277	CC7	ftp.sra.ebi.ac.uk/vol1/fastq/SRR545/002/SRR5452332/SRR5452332_1.fastq.gz;ftp.sra.ebi.ac.uk/vol1/fastq/SRR545/002/SRR5452332/SRR5452332_2.fastq.gz
2022.EXT.1115.1348.02967	SRR13079882	SAMN16826074	meat	98.16	36	0	Listeria_monocytogenes	41.498	97.605	99	2877604	53051	none	ftp.sra.ebi.ac.uk/vol1/fastq/SRR130/082/SRR13079882/SRR13079882_1.fastq.gz;ftp.sra.ebi.ac.uk/vol1/fastq/SRR130/082/SRR13079882/SRR13079882_2.fastq.gz
2022.EXT.1115.1348.02968	SRR17078058	SAMN23523467	leafy_greens	99.31	37	0	Listeria_monocytogenes	45.828	89.76	20	2867189	1468115	none	ftp.sra.ebi.ac.uk/vol1/fastq/SRR170/058/SRR17078058/SRR17078058_1.fastq.gz;ftp.sra.ebi.ac.uk/vol1/fastq/SRR170/058/SRR17078058/SRR17078058_2.fastq.gz
2022.EXT.1115.1348.02969	SRR1206141	SAMN01816214	leafy_greens	98.33	37	0	Listeria_monocytogenes	35.206	91.875	22	2921393	480116	CC6	ftp.sra.ebi.ac.uk/vol1/fastq/SRR120/001/SRR1206141/SRR1206141_1.fastq.gz;ftp.sra.ebi.ac.uk/vol1/fastq/SRR120/001/SRR1206141/SRR1206141_2.fastq.gz
2022.EXT.1115.1348.0297	SRR2542471	SAMN03702789	fruit	98.89	37	0	Listeria_monocytogenes	43.457	96.98	166	2852208	35716	CC918	ftp.sra.ebi.ac.uk/vol1/fastq/SRR254/001/SRR2542471/SRR2542471_1.fastq.gz;ftp.sra.ebi.ac.uk/vol1/fastq/SRR254/001/SRR2542471/SRR2542471_2.fastq.gz
2022.EXT.1115.1348.02970	SRR3571283	SAMN04575430	dairy	96.74	36	0	Listeria_monocytogenes	52.574	97.204	26	2849367	323346	CC7	ftp.sra.ebi.ac.uk/vol1/fastq/SRR357/003/SRR3571283/SRR3571283_1.fastq.gz;ftp.sra.ebi.ac.uk/vol1/fastq/SRR357/003/SRR3571283/SRR3571283_2.fastq.gz
2022.EXT.1115.1348.02971	SRR1220774	SAMN02713589	dairy	98.33	37	0	Listeria_monocytogenes	39.713	90.071	28	3032608	508237	CC5	ftp.sra.ebi.ac.uk/vol1/fastq/SRR122/004/SRR1220774/SRR1220774_1.fastq.gz;ftp.sra.ebi.ac.uk/vol1/fastq/SRR122/004/SRR1220774/SRR1220774_2.fastq.gz
2022.EXT.1115.1348.02972	SRR12522476	SAMN15913256	vegetables	98.38	35	1	Listeria_monocytogenes	43.32	91.381	34	2914786	253431	CC4	ftp.sra.ebi.ac.uk/vol1/fastq/SRR125/076/SRR12522476/SRR12522476_1.fastq.gz;ftp.sra.ebi.ac.uk/vol1/fastq/SRR125/076/SRR12522476/SRR12522476_2.fastq.gz
2022.EXT.1115.1348.02973	SRR1805540	SAMN03277699	poultry	99.32	38	3	Listeria_monocytogenes	54.244	92.998	24	3003441	579047	CC11	ftp.sra.ebi.ac.uk/vol1/fastq/SRR180/000/SRR1805540/SRR1805540_1.fastq.gz;ftp.sra.ebi.ac.uk/vol1/fastq/SRR180/000/SRR1805540/SRR1805540_2.fastq.gz
2022.EXT.1115.1348.02974	SRR13334809	SAMN17188902	poultry	98.71	37	0	Listeria_monocytogenes	43.623	93.502	184	2998822	32718	CC121	ftp.sra.ebi.ac.uk/vol1/fastq/SRR133/009/SRR13334809/SRR13334809_1.fastq.gz;ftp.sra.ebi.ac.uk/vol1/fastq/SRR133/009/SRR13334809/SRR13334809_2.fastq.gz
2022.EXT.1115.1348.02975	SRR6327661	SAMN02922174	poultry	99.22	37	0	Listeria_monocytogenes	51.647	90.929	22	3066314	535594	ST635	ftp.sra.ebi.ac.uk/vol1/fastq/SRR632/001/SRR6327661/SRR6327661_1.fastq.gz;ftp.sra.ebi.ac.uk/vol1/fastq/SRR632/001/SRR6327661/SRR6327661_2.fastq.gz
2022.EXT.1115.1348.02976	SRR5409323	SAMN06645595	fruit	97.87	37	1	Listeria_monocytogenes	42.061	96.11	14	2880098	587239	CC14	ftp.sra.ebi.ac.uk/vol1/fastq/SRR540/003/SRR5409323/SRR5409323_1.fastq.gz;ftp.sra.ebi.ac.uk/vol1/fastq/SRR540/003/SRR5409323/SRR5409323_2.fastq.gz
2022.EXT.1115.1348.02977	SRR6413635	SAMN02922612	seafood	99.44	37	1	Listeria_monocytogenes	56.023	95.129	20	2945183	302688	CC21	ftp.sra.ebi.ac.uk/vol1/fastq/SRR641/005/SRR6413635/SRR6413635_1.fastq.gz;ftp.sra.ebi.ac.uk/vol1/fastq/SRR641/005/SRR6413635/SRR6413635_2.fastq.gz
2022.EXT.1115.1348.02978	SRR18124388	SAMN26218028	fruit	96.69	36	0	Listeria_monocytogenes	54.059	92.064	69	3050608	474815	CC155	ftp.sra.ebi.ac.uk/vol1/fastq/SRR181/088/SRR18124388/SRR18124388_1.fastq.gz;ftp.sra.ebi.ac.uk/vol1/fastq/SRR181/088/SRR18124388/SRR18124388_2.fastq.gz
2022.EXT.1115.1348.02979	SRR3593514	SAMN05058070	fruit	99.66	38	0	Listeria_monocytogenes	42.55	86.46	26	3163367	602454	CC5	ftp.sra.ebi.ac.uk/vol1/fastq/SRR359/004/SRR3593514/SRR3593514_1.fastq.gz;ftp.sra.ebi.ac.uk/vol1/fastq/SRR359/004/SRR3593514/SRR3593514_2.fastq.gz
2022.EXT.1115.1348.0298	SRR13079649	SAMN16825943	meat	98.09	36	0	Listeria_monocytogenes	41.428	95.958	107	2932969	61495	CC11	ftp.sra.ebi.ac.uk/vol1/fastq/SRR130/049/SRR13079649/SRR13079649_1.fastq.gz;ftp.sra.ebi.ac.uk/vol1/fastq/SRR130/049/SRR13079649/SRR13079649_2.fastq.gz
2022.EXT.1115.1348.02981	SRR12522466	SAMN15913301	vegetables	98.43	35	0	Listeria_monocytogenes	46.434	91.922	24	2877866	357389	CC1	ftp.sra.ebi.ac.uk/vol1/fastq/SRR125/066/SRR12522466/SRR12522466_1.fastq.gz;ftp.sra.ebi.ac.uk/vol1/fastq/SRR125/066/SRR12522466/SRR12522466_2.fastq.gz
2022.EXT.1115.1348.02982	SRR6374049	SAMN08163920	leafy_greens	98.09	37	0	Listeria_monocytogenes	50.649	87.341	12	2848001	500413	none	ftp.sra.ebi.ac.uk/vol1/fastq/SRR637/009/SRR6374049/SRR6374049_1.fastq.gz;ftp.sra.ebi.ac.uk/vol1/fastq/SRR637/009/SRR6374049/SRR6374049_2.fastq.gz
2022.EXT.1115.1348.02983	SRR3945607	SAMN02922244	leafy_greens	97.03	35	0	Listeria_monocytogenes	47.174	96.944	13	2870811	1489223	CC573	ftp.sra.ebi.ac.uk/vol1/fastq/SRR394/007/SRR3945607/SRR3945607_1.fastq.gz;ftp.sra.ebi.ac.uk/vol1/fastq/SRR394/007/SRR3945607/SRR3945607_2.fastq.gz
2022.EXT.1115.1348.02984	SRR1566225	SAMN02991387	fruit	97.26	37	0	Listeria_monocytogenes	55.7	90.65	23	2912335	355927	CC183	ftp.sra.ebi.ac.uk/vol1/fastq/SRR156/005/SRR1566225/SRR1566225_1.fastq.gz;ftp.sra.ebi.ac.uk/vol1/fastq/SRR156/005/SRR1566225/SRR1566225_2.fastq.gz
2022.EXT.1115.1348.02985	SRR1770514	SAMN03287234	fruit	97.37	36	0	Listeria_monocytogenes	55.178	90.699	32	2912912	356109	CC183	ftp.sra.ebi.ac.uk/vol1/fastq/SRR177/004/SRR1770514/SRR1770514_1.fastq.gz;ftp.sra.ebi.ac.uk/vol1/fastq/SRR177/004/SRR1770514/SRR1770514_2.fastq.gz
2022.EXT.1115.1348.02986	SRR5341555	SAMN02923526	dairy	98.73	37	2	Listeria_monocytogenes	49.708	90.086	33	3100938	431632	CC31	ftp.sra.ebi.ac.uk/vol1/fastq/SRR534/005/SRR5341555/SRR5341555_1.fastq.gz;ftp.sra.ebi.ac.uk/vol1/fastq/SRR534/005/SRR5341555/SRR5341555_2.fastq.gz
2022.EXT.1115.1348.02987	SRR1770507	SAMN03287224	fruit	96.53	36	0	Listeria_monocytogenes	55.544	90.753	33	2912200	353374	CC183	ftp.sra.ebi.ac.uk/vol1/fastq/SRR177/007/SRR1770507/SRR1770507_1.fastq.gz;ftp.sra.ebi.ac.uk/vol1/fastq/SRR177/007/SRR1770507/SRR1770507_2.fastq.gz
2022.EXT.1115.1348.02988	SRR2728251	SAMN02709382	fruit	95	36	0	Listeria_monocytogenes	50.387	85.178	22	2927599	512511	ST1131	ftp.sra.ebi.ac.uk/vol1/fastq/SRR272/001/SRR2728251/SRR2728251_1.fastq.gz;ftp.sra.ebi.ac.uk/vol1/fastq/SRR272/001/SRR2728251/SRR2728251_2.fastq.gz
2022.EXT.1115.1348.02989	SRR1201309	SAMN02677686	vegetables	96.52	36	0	Listeria_monocytogenes	50.863	89.075	37	3060931	348087	CC5	ftp.sra.ebi.ac.uk/vol1/fastq/SRR120/009/SRR1201309/SRR1201309_1.fastq.gz;ftp.sra.ebi.ac.uk/vol1/fastq/SRR120/009/SRR1201309/SRR1201309_2.fastq.gz
2022.EXT.1115.1348.0299	SRR2124530	SAMN03285193	fruit	98.32	34	2	Listeria_monocytogenes	47.443	93.289	13	2993638	1498374	CC199	ftp.sra.ebi.ac.uk/vol1/fastq/SRR212/000/SRR2124530/SRR2124530_1.fastq.gz;ftp.sra.ebi.ac.uk/vol1/fastq/SRR212/000/SRR2124530/SRR2124530_2.fastq.gz
2022.EXT.1115.1348.02990	SRR6327667	SAMN02922173	poultry	99.18	37	1	Listeria_monocytogenes	49.397	91.282	23	3065899	498153	ST635	ftp.sra.ebi.ac.uk/vol1/fastq/SRR632/007/SRR6327667/SRR6327667_1.fastq.gz;ftp.sra.ebi.ac.uk/vol1/fastq/SRR632/007/SRR6327667/SRR6327667_2.fastq.gz
2022.EXT.1115.1348.02991	SRR7877395	SAMN10083726	vegetables	99.21	36	0	Listeria_monocytogenes	49.916	90.712	146	2906342	49102	CC4	ftp.sra.ebi.ac.uk/vol1/fastq/SRR787/005/SRR7877395/SRR7877395_1.fastq.gz;ftp.sra.ebi.ac.uk/vol1/fastq/SRR787/005/SRR7877395/SRR7877395_2.fastq.gz
2022.EXT.1115.1348.02992	SRR1770505	SAMN03287236	fruit	95.62	36	0	Listeria_monocytogenes	58.732	88.381	20	2952129	556399	CC1	ftp.sra.ebi.ac.uk/vol1/fastq/SRR177/005/SRR1770505/SRR1770505_1.fastq.gz;ftp.sra.ebi.ac.uk/vol1/fastq/SRR177/005/SRR1770505/SRR1770505_2.fastq.gz
2022.EXT.1115.1348.02993	SRR13074029	SAMN16818241	poultry	98.4	36	0	Listeria_monocytogenes	37.394	92.427	93	2993422	81891	CC8	ftp.sra.ebi.ac.uk/vol1/fastq/SRR130/029/SRR13074029/SRR13074029_1.fastq.gz;ftp.sra.ebi.ac.uk/vol1/fastq/SRR130/029/SRR13074029/SRR13074029_2.fastq.gz
2022.EXT.1115.1348.02995	SRR8696309	SAMN02923022	vegetables	97.16	36	0	Listeria_monocytogenes	51.117	90.744	34	2958688	551979	CC688	ftp.sra.ebi.ac.uk/vol1/fastq/SRR869/009/SRR8696309/SRR8696309_1.fastq.gz;ftp.sra.ebi.ac.uk/vol1/fastq/SRR869/009/SRR8696309/SRR8696309_2.fastq.gz
2022.EXT.1115.1348.02997	SRR13071864	SAMN16816031	meat	98.68	36	0	Listeria_monocytogenes	46.054	93.113	132	2945548	51009	CC59	ftp.sra.ebi.ac.uk/vol1/fastq/SRR130/064/SRR13071864/SRR13071864_1.fastq.gz;ftp.sra.ebi.ac.uk/vol1/fastq/SRR130/064/SRR13071864/SRR13071864_2.fastq.gz
2022.EXT.1115.1348.02998	SRR6325441	SAMN08097737	leafy_greens	99.16	37	0	Listeria_monocytogenes	54.367	96.472	17	2871756	542447	CC573	ftp.sra.ebi.ac.uk/vol1/fastq/SRR632/001/SRR6325441/SRR6325441_1.fastq.gz;ftp.sra.ebi.ac.uk/vol1/fastq/SRR632/001/SRR6325441/SRR6325441_2.fastq.gz
2022.EXT.1115.1348.02999	SRR7786762	SAMN09953931	vegetables	99.26	36	2	Listeria_monocytogenes	51.072	95.576	235	2892368	24774	none	ftp.sra.ebi.ac.uk/vol1/fastq/SRR778/002/SRR7786762/SRR7786762_1.fastq.gz;ftp.sra.ebi.ac.uk/vol1/fastq/SRR778/002/SRR7786762/SRR7786762_2.fastq.gz
