# Supplementary material for: Harmonization of supervised machine learning practices for efficient source attribution of Listeria monocytogenes based on genomic data
Source: BMC Genomics. 2023 Sep 22;24:560. doi: 10.1186/s12864-023-09667-w (PMC10515079; doi:10.1186/s12864-023-09667-w)
Supplement: Supplementary file 5 — Additional file 5. Distribution of clonal complexes and p-value of association tests. [file 12864_2023_9667_MOESM5_ESM.txt]

Additional file 5: Distribution of clonal complexes and p-value of association tests. Genotypes are clonal complexes (CCs) or sequence types (STs) identified with MLST. The associations tests correspond to multiple Chi‑squared tests with the Bonferroni correction. Genotypes labeled “none” refer to genomes to which MLST was unable to assign CCs or STs.
	count	count	count	count	count	count	count	count	p values	p values	p values	p values	p values	p values	p values	p values
CCs/STs	dairy	fruit	leafy_greens	meat	poultry	seafood	vegetables	total	dairy	fruit	leafy_greens	meat	poultry	seafood	vegetables	min
CC1	10	11	3	8	3	0	2	37	1	1	1	1	1	1	1	1
CC101	8	0	0	0	0	4	0	12	0.0029	1	1	1	1	1	1	0.0029
CC1056	0	1	0	0	0	0	0	1	1	1	1	1	1	1	1	1
CC1070	0	3	0	0	0	0	0	3	1	1	1	1	1	1	1	1
CC11	3	0	1	1	1	0	16	22	1	1	1	1	1	1	0	0
CC1127	0	0	1	0	0	0	0	1	1	1	0.7328	1	1	1	1	0.7328
CC121	0	0	0	4	11	13	2	30	1	1	1	1	4.00E-04	3.00E-04	1	0.0003
CC124	0	0	0	0	0	0	12	12	1	1	1	1	1	1	0	0
CC131	0	1	0	0	0	0	0	1	1	1	1	1	1	1	1	1
CC14	6	16	2	2	1	2	0	29	1	0.0226	1	1	1	1	1	0.0226
CC155	2	3	1	4	11	2	5	28	1	1	1	1	1.00E-04	1	1	0.0001
CC183	8	37	5	0	0	0	1	51	1	0	1	1	1	1	1	0
CC19	3	0	0	0	1	3	0	7	1	1	1	1	1	1	1	1
CC191	5	0	1	0	0	0	0	6	0.0099	1	1	1	1	1	1	0.0099
CC193	1	0	0	0	0	3	4	8	1	1	1	1	1	1	1	1
CC195	0	0	1	0	0	0	0	1	1	1	0.7328	1	1	1	1	0.7328
CC199	0	2	1	0	1	6	3	13	1	1	1	1	1	0.208	1	0.208
CC2	7	6	0	4	2	9	2	30	1	1	1	1	1	1	1	1
CC20	0	0	1	0	0	0	3	4	1	1	1	1	1	1	1	1
CC204	2	1	0	1	5	0	1	10	1	1	1	1	0.013	1	1	0.013
CC21	3	0	0	0	0	1	0	4	1	1	1	1	1	1	1	1
CC217	1	0	0	0	0	0	7	8	1	1	1	1	1	1	3.00E-04	0.0003
CC224	2	8	0	2	1	5	5	23	1	1	1	1	1	1	1	1
CC269	0	1	0	0	0	0	0	1	1	1	1	1	1	1	1	1
CC288	0	6	0	0	2	9	0	17	1	1	1	1	1	5.00E-04	1	0.0005
CC29	3	1	1	1	0	0	8	14	1	1	1	1	1	1	0.1114	0.1114
CC3	5	0	0	2	0	2	0	9	1	1	1	1	1	1	1	1
CC31	4	0	0	0	1	7	0	12	1	1	1	1	1	0.0015	1	0.0015
CC321	0	1	0	2	5	29	1	38	1	1	1	1	1	0	1	0
CC37	3	0	2	4	10	0	0	19	1	1	1	1	0	1	1	0
CC379	5	0	0	0	0	0	0	5	5.00E-04	1	1	1	1	1	1	5.00E-04
CC388	1	0	1	0	0	0	4	6	1	1	1	1	1	1	1	1
CC389	1	0	4	0	0	0	0	5	1	1	0	1	1	1	1	0
CC392	1	20	0	0	0	0	0	21	1	0	1	1	1	1	1	0
CC4	1	5	1	1	2	0	38	48	1	1	1	1	1	1	0	0
CC403	0	0	0	0	3	0	0	3	1	1	1	1	1.00E-04	1	1	0.0001
CC412	3	17	0	0	0	0	1	21	1	0	1	1	1	1	1	0
CC426	0	0	0	3	0	0	0	3	1	1	1	1.00E-04	1	1	1	0.0001
CC429	0	2	0	0	0	0	0	2	1	1	1	1	1	1	1	1
CC450	0	1	0	0	0	0	0	1	1	1	1	1	1	1	1	1
CC452	0	0	1	0	0	0	0	1	1	1	0.7328	1	1	1	1	0.7328
CC475	0	0	0	0	1	0	0	1	1	1	1	1	1	1	1	1
CC489	2	0	1	0	1	1	0	5	1	1	1	1	1	1	1	1
CC5	40	52	4	9	6	4	14	129	0.0051	6.00E-04	1	1	1	0.2614	1	0.0006
CC554	5	0	2	0	0	0	0	7	0.0821	1	1	1	1	1	1	0.0821
CC570	3	1	1	0	0	0	0	5	1	1	1	1	1	1	1	1
CC573	0	1	22	0	0	0	1	24	1	1	0	1	1	1	1	0
CC59	2	5	0	1	0	0	0	8	1	1	1	1	1	1	1	1
CC6	10	3	6	4	7	1	0	31	1	1	1	1	1	1	1	1
CC639	0	0	3	0	0	0	0	3	1	1	0	1	1	1	1	0
CC663	4	0	2	0	0	1	0	7	1	1	1	1	1	1	1	1
CC688	0	0	0	0	0	0	8	8	1	1	1	1	1	1	0	0
CC689	0	0	0	0	0	0	3	3	1	1	1	1	1	1	0.1716	0.1716
CC7	5	1	14	2	1	21	23	67	1	0.0091	0.1465	1	1	0.0022	0.3527	0.0022
CC787	0	2	0	0	0	0	0	2	1	1	1	1	1	1	1	1
CC8	4	0	2	24	12	10	3	55	1	0.0188	1	0	1	1	1	0
CC87	1	0	0	0	0	0	0	1	1	1	1	1	1	1	1	1
CC88	0	3	0	1	0	4	0	8	1	1	1	1	1	1	1	1
CC9	0	6	0	20	7	2	13	48	0.8355	1	1	0	1	1	1	0
CC90	1	0	0	0	0	0	0	1	1	1	1	1	1	1	1	1
CC918	0	7	0	0	0	0	0	7	1	9.00E-04	1	1	1	1	1	0.0009
none	12	6	3	8	10	3	20	62	1	1	1	1	1	1	1	1
ST1002	1	0	0	0	0	0	0	1	1	1	1	1	1	1	1	1
ST1006	1	0	0	0	0	0	0	1	1	1	1	1	1	1	1	1
ST1012	1	0	0	0	0	0	0	1	1	1	1	1	1	1	1	1
ST1015	1	0	0	0	0	0	0	1	1	1	1	1	1	1	1	1
ST1039	0	0	2	0	0	0	0	2	1	1	0.0027	1	1	1	1	0.0027
ST1050	0	0	2	0	0	0	0	2	1	1	0.0027	1	1	1	1	0.0027
ST1052	0	0	1	0	0	0	0	1	1	1	0.7328	1	1	1	1	0.7328
ST1125	0	2	0	0	0	0	0	2	1	1	1	1	1	1	1	1
ST1130	0	1	0	0	0	0	0	1	1	1	1	1	1	1	1	1
ST1131	0	2	0	0	0	0	0	2	1	1	1	1	1	1	1	1
ST1132	0	2	0	0	0	0	0	2	1	1	1	1	1	1	1	1
ST1135	0	1	0	0	0	0	0	1	1	1	1	1	1	1	1	1
ST1137	0	2	0	0	0	0	0	2	1	1	1	1	1	1	1	1
ST1138	0	2	0	0	0	0	0	2	1	1	1	1	1	1	1	1
ST1213	0	0	0	0	1	0	0	1	1	1	1	1	1	1	1	1
ST1639	0	1	0	0	0	0	0	1	1	1	1	1	1	1	1	1
ST1659	0	1	0	0	0	0	0	1	1	1	1	1	1	1	1	1
ST1660	0	1	0	0	0	0	0	1	1	1	1	1	1	1	1	1
ST1871	4	0	0	0	0	0	0	4	0.0066	1	1	1	1	1	1	0.0066
ST213	1	0	0	0	0	0	1	2	1	1	1	1	1	1	1	1
ST364	0	2	0	0	0	0	0	2	1	1	1	1	1	1	1	1
ST368	0	0	1	0	0	0	0	1	1	1	0.7328	1	1	1	1	0.7328
ST376	0	0	1	0	0	0	0	1	1	1	0.7328	1	1	1	1	0.7328
ST390	0	0	1	0	0	0	0	1	1	1	0.7328	1	1	1	1	0.7328
ST581	0	5	0	0	0	0	0	5	1	0.029	1	1	1	1	1	0.029
ST635	0	0	0	0	3	0	0	3	1	1	1	1	1.00E-04	1	1	0.0001
ST648	0	0	0	0	0	0	1	1	1	1	1	1	1	1	1	1
ST659	0	0	0	0	0	0	1	1	1	1	1	1	1	1	1	1
ST736	1	3	0	0	0	0	0	4	1	1	1	1	1	1	1	1
ST998	1	0	0	0	0	0	0	1	1	1	1	1	1	1	1	1
