# Supplementary material for: Harmonization of supervised machine learning practices for efficient source attribution of Listeria monocytogenes based on genomic data
Source: BMC Genomics. 2023 Sep 22;24:560. doi: 10.1186/s12864-023-09667-w (PMC10515079; doi:10.1186/s12864-023-09667-w)
Supplement: Supplementary file 7 — Additional file 7. Metrics of machine learning performance from different combinations of genomic profiles (i.e. 7‑locus alleles, core alleles, accessory genes, core SNPs and pan kmers), dataset splitting (i.e. 50, 60, 70, 80 and 90% of training dataset), data preprocessing (i.e. with or without near‑zero variance removal), and machine learning models. [file 12864_2023_9667_MOESM7_ESM.txt]

Additional file 7: Metrics of machine learning performance from different combinations of genomic profiles (i.e. 7‑locus alleles, core alleles, accessory genes, core SNPs and pan kmers), dataset splitting (i.e. 50, 60, 70, 80 and 90% of training dataset), data preprocessing (i.e. with or without near‑zero variance removal), and machine learning models. The splitting ratios of the holdout (50/50%,…
mutation	preprocessing	splitting	model	average_accuracy_training	CI95_accuracy_training	average_accuracy_testing	CI95_accuracy_testing	F1-score	Cohen_kappa_training	Cohen_kappa_testing	ROC_AUC	PR_AUC	PRG_AUC	seconds	after_constant_descr_removal	after_near_zero-variance_descr_removal	selected_predictors
accessory_genes	near-zero_variances	50	BLR	0.6923	0.6307-0.7493	0.5628	0.4984-0.6256	0.583	0.6179	0.4632	0.810	0.640	0.180	38.33706	5323	1289	3
accessory_genes	near-zero_variances	50	ERT	0.9402	0.9171-0.9585	0.7135	0.6737-0.751	0.788	0.9287	0.6564	0.920	0.840	0.520	38.09794	5323	1289	1288
accessory_genes	near-zero_variances	50	RF	0.9094	0.8823-0.932	0.6807	0.6398-0.7195	0.798	0.8916	0.6167	0.910	0.800	0.470	66.16404	5323	1289	1289
accessory_genes	near-zero_variances	50	SGB	0.8442	0.8112-0.8735	0.6259	0.5839-0.6666	0.772	0.8139	0.5504	0.890	0.760	0.410	50.39329	5323	1289	512
accessory_genes	near-zero_variances	50	SVM	0.9891	0.9765-0.996	0.6752	0.6342-0.7143	0.768	0.9871	0.6114	0.910	0.800	0.460	47.25935	5323	1289	1289
accessory_genes	near-zero_variances	50	XGB	0.942	0.9191-0.96	0.677	0.6361-0.716	0.779	0.9309	0.6128	0.920	0.820	0.500	256.44	5323	1289	483
accessory_genes	no_preprocessing	50	BLR	0.7258	0.6725-0.7747	0.6166	0.5603-0.6707	0.679	0.6616	0.5312	0.860	0.700	0.280	85.10263	5323	NA	5
accessory_genes	no_preprocessing	50	ERT	0.8877	0.8583-0.9128	0.6788	0.6379-0.7178	0.765	0.8654	0.6129	0.910	0.800	0.460	58.16954	5323	NA	3977
accessory_genes	no_preprocessing	50	RF	0.8424	0.8093-0.8718	0.646	0.6043-0.6861	0.797	0.8106	0.572	0.900	0.780	0.430	179.2904	5323	NA	4010
accessory_genes	no_preprocessing	50	SGB	0.837	0.8034-0.8668	0.6095	0.5672-0.6506	0.800	0.805	0.5301	0.890	0.770	0.410	109.9637	5323	NA	641
accessory_genes	no_preprocessing	50	SVM	0.9746	0.9578-0.9861	0.7099	0.6699-0.7475	0.785	0.9698	0.6528	0.900	0.810	0.480	77.76997	5323	NA	5323
accessory_genes	no_preprocessing	50	XGB	0.942	0.9191-0.96	0.6898	0.6492-0.7283	0.787	0.9308	0.6268	0.910	0.820	0.490	258.1257	5323	NA	515
accessory_genes	near-zero_variances	60	BLR	0.7245	0.6723-0.7725	0.6587	0.5899-0.7228	0.632	0.65	0.5715	0.850	0.650	0.240	41.18324	5323	1298	5
accessory_genes	near-zero_variances	60	ERT	0.9502	0.9307-0.9654	0.7283	0.6841-0.7694	0.767	0.9405	0.6733	0.920	0.790	0.480	37.62519	5323	1298	1297
accessory_genes	near-zero_variances	60	RF	0.929	0.9067-0.9474	0.7352	0.6912-0.7759	0.782	0.9152	0.6818	0.930	0.800	0.480	76.89703	5323	1298	1298
accessory_genes	near-zero_variances	60	SGB	0.8233	0.792-0.8516	0.6484	0.6017-0.6931	0.747	0.7884	0.5777	0.910	0.770	0.430	52.6266	5323	1298	533
accessory_genes	near-zero_variances	60	SVM	0.994	0.9846-0.9984	0.7146	0.6698-0.7565	0.762	0.9928	0.6588	0.930	0.790	0.480	70.62114	5323	1298	1298
accessory_genes	near-zero_variances	60	XGB	0.9517	0.9324-0.9667	0.7078	0.6627-0.75	0.816	0.9424	0.6499	0.930	0.820	0.530	257.5809	5323	1298	513
accessory_genes	no_preprocessing	60	BLR	0.7081	0.6529-0.7591	0.6667	0.5952-0.7329	0.596	0.6335	0.586	0.820	0.590	0.170	76.80274	5323	NA	3
accessory_genes	no_preprocessing	60	ERT	0.8943	0.8683-0.9166	0.71	0.6651-0.7521	0.775	0.8734	0.6509	0.910	0.790	0.440	59.71655	5323	NA	4248
accessory_genes	no_preprocessing	60	RF	0.8308	0.8-0.8586	0.6758	0.6297-0.7195	0.738	0.7969	0.6084	0.900	0.740	0.400	217.0532	5323	NA	4224
accessory_genes	no_preprocessing	60	SGB	0.852	0.8226-0.8782	0.6119	0.5645-0.6578	0.753	0.823	0.5332	0.920	0.800	0.460	120.5214	5323	NA	665
accessory_genes	no_preprocessing	60	SVM	0.9849	0.9724-0.9927	0.742	0.6983-0.7824	0.796	0.982	0.691	0.930	0.810	0.540	96.0709	5323	NA	5323
accessory_genes	no_preprocessing	60	XGB	0.9381	0.9169-0.9552	0.6849	0.6391-0.7282	0.800	0.9261	0.6205	0.930	0.820	0.520	265.7428	5323	NA	539
accessory_genes	near-zero_variances	70	BLR	0.7495	0.7078-0.788	0.6495	0.5779-0.7164	0.729	0.6937	0.5746	0.900	0.780	0.420	45.32537	5323	1310	8
accessory_genes	near-zero_variances	70	ERT	0.947	0.9288-0.9617	0.727	0.6752-0.7746	0.834	0.9368	0.6729	0.950	0.880	0.630	42.40854	5323	1310	1309
accessory_genes	near-zero_variances	70	RF	0.8953	0.8716-0.916	0.7086	0.656-0.7574	0.800	0.8748	0.651	0.940	0.840	0.550	118.8781	5323	1310	1310
accessory_genes	near-zero_variances	70	SGB	0.8333	0.8052-0.8589	0.6472	0.5927-0.6991	0.803	0.8005	0.5785	0.930	0.830	0.520	67.16651	5323	1310	521
accessory_genes	near-zero_variances	70	SVM	0.9935	0.985-0.9979	0.7025	0.6496-0.7516	0.784	0.9923	0.6438	0.930	0.840	0.560	163.0685	5323	1310	1310
accessory_genes	near-zero_variances	70	XGB	0.9432	0.9244-0.9584	0.6963	0.6432-0.7458	0.827	0.9322	0.6377	0.950	0.870	0.620	402.0699	5323	1310	516
accessory_genes	no_preprocessing	70	BLR	0.8099	0.7712-0.8447	0.6966	0.6234-0.7632	0.759	0.7579	0.619	0.900	0.780	0.420	92.33298	5323	NA	9
accessory_genes	no_preprocessing	70	ERT	0.9018	0.8786-0.9219	0.7055	0.6528-0.7545	0.826	0.8825	0.6465	0.940	0.860	0.560	68.69907	5323	NA	4423
accessory_genes	no_preprocessing	70	RF	0.8527	0.8258-0.8769	0.6779	0.6242-0.7284	0.811	0.8233	0.6128	0.930	0.800	0.500	389.6315	5323	NA	4430
accessory_genes	no_preprocessing	70	SGB	0.8424	0.8148-0.8674	0.6166	0.5614-0.6696	0.826	0.812	0.5442	0.930	0.850	0.550	165.624	5323	NA	628
accessory_genes	no_preprocessing	70	SVM	0.991	0.9815-0.9964	0.7362	0.6848-0.7832	0.803	0.9892	0.6835	0.940	0.850	0.580	198.0018	5323	NA	5323
accessory_genes	no_preprocessing	70	XGB	0.9419	0.923-0.9573	0.6871	0.6337-0.7371	0.844	0.9306	0.625	0.950	0.870	0.630	404.4736	5323	NA	603
accessory_genes	near-zero_variances	80	BLR	0.7218	0.6809-0.7601	0.7143	0.6243-0.7933	0.694	0.6479	0.6397	0.870	0.680	0.320	47.83182	5323	1307	7
accessory_genes	near-zero_variances	80	ERT	0.9343	0.9159-0.9497	0.7834	0.7226-0.8363	0.837	0.9216	0.7396	0.940	0.880	0.630	51.567	5323	1307	1306
accessory_genes	near-zero_variances	80	RF	0.8596	0.8349-0.8818	0.7373	0.6735-0.7946	0.761	0.8316	0.6823	0.930	0.820	0.520	216.1086	5323	1307	1307
accessory_genes	near-zero_variances	80	SGB	0.7928	0.7645-0.819	0.659	0.5918-0.7218	0.762	0.7518	0.5884	0.920	0.800	0.480	95.1838	5323	1307	514
accessory_genes	near-zero_variances	80	SVM	0.9887	0.9793-0.9946	0.7281	0.6637-0.7861	0.769	0.9865	0.6736	0.930	0.820	0.520	292.3598	5323	1307	1307
accessory_genes	near-zero_variances	80	XGB	0.9309	0.9121-0.9467	0.7465	0.6832-0.803	0.815	0.9176	0.6955	0.940	0.860	0.590	700.4801	5323	1307	548
accessory_genes	no_preprocessing	80	BLR	0.7319	0.6928-0.7684	0.7119	0.6213-0.7915	0.701	0.6645	0.6375	0.870	0.700	0.330	101.0674	5323	NA	6
accessory_genes	no_preprocessing	80	ERT	0.8879	0.8652-0.9079	0.7742	0.7127-0.828	0.780	0.8658	0.7281	0.930	0.850	0.560	80.52405	5323	NA	4530
accessory_genes	no_preprocessing	80	RF	0.8482	0.8229-0.8713	0.7189	0.6541-0.7776	0.766	0.8181	0.6604	0.920	0.800	0.490	750.0358	5323	NA	4525
accessory_genes	no_preprocessing	80	SGB	0.8041	0.7763-0.8298	0.6959	0.63-0.7563	0.773	0.7658	0.634	0.930	0.840	0.530	266.0172	5323	NA	623
accessory_genes	no_preprocessing	80	SVM	0.9819	0.9707-0.9896	0.7419	0.6783-0.7988	0.793	0.9784	0.6907	0.930	0.860	0.590	300.7434	5323	NA	5323
accessory_genes	no_preprocessing	80	XGB	0.9287	0.9096-0.9447	0.7788	0.7176-0.8322	0.842	0.9148	0.7341	0.940	0.870	0.610	687.0869	5323	NA	611
accessory_genes	near-zero_variances	90	BLR	0.7675	0.7325-0.8	0.6818	0.5556-0.7911	0.730	0.7123	0.6003	0.880	0.750	0.380	57.49308	5323	1315	9
accessory_genes	near-zero_variances	90	ERT	0.9306	0.913-0.9456	0.717	0.6212-0.8002	0.841	0.9172	0.6602	0.950	0.890	0.650	64.48326	5323	1315	1314
accessory_genes	near-zero_variances	90	RF	0.8521	0.8285-0.8736	0.6415	0.5426-0.7323	0.794	0.8228	0.5657	0.930	0.820	0.530	467.3591	5323	1315	1315
accessory_genes	near-zero_variances	90	SGB	0.7918	0.7652-0.8166	0.6226	0.5233-0.715	0.791	0.7501	0.5466	0.920	0.800	0.470	165.8308	5323	1315	513
accessory_genes	near-zero_variances	90	SVM	0.9889	0.9803-0.9945	0.6792	0.5816-0.7666	0.783	0.9868	0.6148	0.930	0.840	0.550	2145.903	5323	1315	1315
accessory_genes	near-zero_variances	90	XGB	0.9316	0.9141-0.9465	0.6981	0.6013-0.7835	0.823	0.9184	0.6375	0.940	0.870	0.620	1389.593	5323	1315	560
accessory_genes	no_preprocessing	90	BLR	0.7651	0.7305-0.7972	0.6522	0.5279-0.7629	0.730	0.7061	0.5636	0.880	0.710	0.350	126.8646	5323	NA	8
accessory_genes	no_preprocessing	90	ERT	0.8783	0.8563-0.898	0.7075	0.6113-0.7919	0.781	0.8542	0.6469	0.940	0.860	0.580	99.18867	5323	NA	4586
accessory_genes	no_preprocessing	90	RF	0.829	0.8041-0.8519	0.6415	0.5426-0.7323	0.789	0.7948	0.5662	0.930	0.800	0.490	1711.832	5323	NA	4627
accessory_genes	no_preprocessing	90	SGB	0.7948	0.7683-0.8195	0.6226	0.5233-0.715	0.789	0.7547	0.5463	0.920	0.830	0.500	473.6196	5323	NA	625
accessory_genes	no_preprocessing	90	SVM	0.9789	0.9679-0.9869	0.7358	0.6413-0.8168	0.814	0.9748	0.6838	0.940	0.870	0.610	1100.644	5323	NA	5323
accessory_genes	no_preprocessing	90	XGB	0.9215	0.903-0.9375	0.717	0.6212-0.8002	0.822	0.9064	0.6595	0.940	0.880	0.620	1321.489	5323	NA	620
coregenome_alleles	near-zero_variances	50	BLR	0.7952	0.7508-0.8349	0.6463	0.5919-0.6981	0.779	0.7526	0.5757	0.900	0.780	0.430	515.5042	1713	1641	9
coregenome_alleles	near-zero_variances	50	ERT	0.6413	0.5997-0.6814	0.5365	0.4937-0.5789	0.703	0.5675	0.4388	0.880	0.710	0.330	243.1388	1713	1641	15548
coregenome_alleles	near-zero_variances	50	RF	0.6268	0.585-0.6673	0.5091	0.4664-0.5517	0.722	0.5493	0.4038	0.850	0.620	0.220	2369.14	1713	1641	15365
coregenome_alleles	near-zero_variances	50	SGB	0.8533	0.821-0.8817	0.635	0.5932-0.6754	0.787	0.8248	0.5626	0.910	0.830	0.510	984.0499	1713	1641	820
coregenome_alleles	near-zero_variances	50	SVM	1	0.9933-1	0.7226	0.6831-0.7597	0.833	1	0.6677	0.930	0.880	0.610	311.8736	1713	1641	64382
coregenome_alleles	near-zero_variances	50	XGB	0.9402	0.9171-0.9585	0.6679	0.6267-0.7072	0.767	0.9286	0.6012	0.920	0.840	0.530	412.509	1713	1641	601
coregenome_alleles	no_preprocessing	50	BLR	0.7667	0.7116-0.8158	0.6062	0.5438-0.6661	0.721	0.6983	0.5084	0.880	0.710	0.320	420.5872	1713	NA	5
coregenome_alleles	no_preprocessing	50	ERT	0.6413	0.5997-0.6814	0.5292	0.4864-0.5716	0.719	0.5675	0.4298	0.880	0.710	0.330	192.1572	1713	NA	15395
coregenome_alleles	no_preprocessing	50	RF	0.6159	0.5739-0.6567	0.5055	0.4628-0.5481	0.722	0.5355	0.3989	0.860	0.650	0.240	2274.854	1713	NA	14689
coregenome_alleles	no_preprocessing	50	SGB	0.8297	0.7957-0.8601	0.6223	0.5802-0.663	0.750	0.7968	0.5479	0.910	0.830	0.500	911.419	1713	NA	832
coregenome_alleles	no_preprocessing	50	SVM	1	0.9933-1	0.7245	0.685-0.7615	0.821	1	0.67	0.920	0.880	0.620	254.1983	1713	NA	64679
coregenome_alleles	no_preprocessing	50	XGB	0.9366	0.9129-0.9554	0.646	0.6043-0.6861	0.800	0.9244	0.5757	0.920	0.850	0.560	356.9368	1713	NA	614
coregenome_alleles	near-zero_variances	60	BLR	0.7328	0.6862-0.7759	0.6414	0.5787-0.7008	0.699	0.6738	0.5643	0.880	0.710	0.330	564.5588	1713	1641	9
coregenome_alleles	near-zero_variances	60	ERT	0.6798	0.6427-0.7152	0.5822	0.5344-0.6288	0.677	0.6147	0.4956	0.870	0.640	0.260	266.2148	1713	1641	16184
coregenome_alleles	near-zero_variances	60	RF	0.6163	0.5781-0.6535	0.5548	0.5069-0.602	0.615	0.5353	0.461	0.850	0.610	0.200	2988.188	1713	1641	15293
coregenome_alleles	near-zero_variances	60	SGB	0.8444	0.8145-0.8712	0.6804	0.6344-0.7238	0.726	0.8141	0.6173	0.910	0.810	0.450	1127.803	1713	1641	839
coregenome_alleles	near-zero_variances	60	SVM	0.9985	0.9916-1	0.7443	0.7007-0.7845	0.811	0.9982	0.6927	0.930	0.880	0.610	359.5828	1713	1641	64382
coregenome_alleles	near-zero_variances	60	XGB	0.9169	0.8932-0.9368	0.7237	0.6793-0.7651	0.753	0.9009	0.6686	0.920	0.810	0.500	443.1554	1713	1641	598
coregenome_alleles	no_preprocessing	60	BLR	0.7409	0.6924-0.7855	0.6681	0.6039-0.728	0.653	0.6836	0.5941	0.870	0.670	0.290	489.1911	1713	NA	7
coregenome_alleles	no_preprocessing	60	ERT	0.6828	0.6458-0.7181	0.6005	0.5529-0.6467	0.667	0.6185	0.519	0.870	0.670	0.270	217.7936	1713	NA	16199
coregenome_alleles	no_preprocessing	60	RF	0.6329	0.5949-0.6697	0.532	0.484-0.5795	0.619	0.5553	0.4319	0.850	0.610	0.200	2923.431	1713	NA	15224
coregenome_alleles	no_preprocessing	60	SGB	0.852	0.8226-0.8782	0.6804	0.6344-0.7238	0.723	0.8233	0.6178	0.910	0.810	0.450	1080.9	1713	NA	807
coregenome_alleles	no_preprocessing	60	SVM	0.9985	0.9916-1	0.7443	0.7007-0.7845	0.799	0.9982	0.6928	0.940	0.880	0.610	310.4864	1713	NA	64679
coregenome_alleles	no_preprocessing	60	XGB	0.9109	0.8865-0.9315	0.7123	0.6675-0.7543	0.774	0.8936	0.6548	0.920	0.810	0.480	387.9787	1713	NA	580
coregenome_alleles	near-zero_variances	70	BLR	0.8057	0.7663-0.8412	0.6977	0.6231-0.7653	0.714	0.7613	0.6267	0.900	0.780	0.410	641.8778	1713	1642	9
coregenome_alleles	near-zero_variances	70	ERT	0.6357	0.6006-0.6696	0.5736	0.5179-0.628	0.728	0.5582	0.482	0.900	0.730	0.360	317.8505	1713	1642	17379
coregenome_alleles	near-zero_variances	70	RF	0.5917	0.5562-0.6266	0.546	0.4902-0.601	0.683	0.5029	0.4481	0.880	0.680	0.270	5769.358	1713	1642	16887
coregenome_alleles	near-zero_variances	70	SGB	0.8256	0.797-0.8517	0.7055	0.6528-0.7545	0.801	0.7915	0.6469	0.940	0.870	0.600	1742.855	1713	1642	798
coregenome_alleles	near-zero_variances	70	SVM	0.9974	0.9907-0.9997	0.7577	0.7074-0.8032	0.819	0.9969	0.7099	0.950	0.910	0.710	532.9707	1713	1642	64398
coregenome_alleles	near-zero_variances	70	XGB	0.9212	0.8999-0.9392	0.7423	0.6913-0.7889	0.828	0.9059	0.6922	0.940	0.880	0.630	610.7976	1713	1642	674
coregenome_alleles	no_preprocessing	70	BLR	0.8057	0.7663-0.8412	0.6977	0.6231-0.7653	0.689	0.7613	0.6267	0.900	0.770	0.400	596.398	1713	NA	9
coregenome_alleles	no_preprocessing	70	ERT	0.637	0.602-0.6709	0.5828	0.5272-0.6369	0.678	0.5595	0.4933	0.900	0.730	0.360	260.2681	1713	NA	17500
coregenome_alleles	no_preprocessing	70	RF	0.5879	0.5523-0.6228	0.5429	0.4872-0.5979	0.680	0.4989	0.4449	0.880	0.690	0.290	5774.987	1713	NA	17544
coregenome_alleles	no_preprocessing	70	SGB	0.8256	0.797-0.8517	0.6994	0.6464-0.7487	0.813	0.7918	0.6404	0.940	0.870	0.600	1748.997	1713	NA	790
coregenome_alleles	no_preprocessing	70	SVM	0.9974	0.9907-0.9997	0.7607	0.7106-0.806	0.828	0.9969	0.7136	0.950	0.910	0.710	498.7745	1713	NA	64679
coregenome_alleles	no_preprocessing	70	XGB	0.9199	0.8985-0.938	0.7393	0.688-0.7861	0.835	0.9043	0.6884	0.940	0.890	0.640	559.2354	1713	NA	698
coregenome_alleles	near-zero_variances	80	BLR	0.7699	0.7325-0.8044	0.7054	0.6188-0.7824	0.720	0.7172	0.639	0.890	0.750	0.370	746.4752	1713	1642	9
coregenome_alleles	near-zero_variances	80	ERT	0.6387	0.6061-0.6705	0.5945	0.5259-0.6604	0.744	0.5627	0.5066	0.890	0.730	0.360	380.4953	1713	1642	18228
coregenome_alleles	near-zero_variances	80	RF	0.5832	0.5499-0.616	0.53	0.4612-0.5979	0.661	0.4929	0.4241	0.860	0.680	0.250	11331.14	1713	1642	15990
coregenome_alleles	near-zero_variances	80	SGB	0.8222	0.7953-0.8469	0.7327	0.6686-0.7904	0.762	0.7877	0.6795	0.930	0.850	0.550	2936.686	1713	1642	745
coregenome_alleles	near-zero_variances	80	SVM	0.9977	0.9918-0.9997	0.788	0.7276-0.8404	0.856	0.9973	0.7463	0.940	0.910	0.720	890.7877	1713	1642	64398
coregenome_alleles	near-zero_variances	80	XGB	0.9049	0.8836-0.9234	0.7465	0.6832-0.803	0.845	0.8863	0.6952	0.940	0.880	0.620	908.6563	1713	1642	678
coregenome_alleles	no_preprocessing	80	BLR	0.7707	0.7339-0.8047	0.7132	0.627-0.7893	0.713	0.7174	0.6475	0.890	0.760	0.370	688.11	1713	NA	9
coregenome_alleles	no_preprocessing	80	ERT	0.6263	0.5934-0.6583	0.576	0.5073-0.6426	0.684	0.5474	0.4836	0.890	0.720	0.350	322.5757	1713	NA	17775
coregenome_alleles	no_preprocessing	80	RF	0.5912	0.5579-0.6238	0.5392	0.4704-0.6069	0.665	0.5031	0.4365	0.870	0.680	0.250	11239.31	1713	NA	17220
coregenome_alleles	no_preprocessing	80	SGB	0.829	0.8025-0.8533	0.7373	0.6735-0.7946	0.782	0.7957	0.685	0.930	0.860	0.570	2902.794	1713	NA	774
coregenome_alleles	no_preprocessing	80	SVM	0.9977	0.9918-0.9997	0.788	0.7276-0.8404	0.850	0.9973	0.7462	0.940	0.910	0.710	851.1656	1713	NA	64679
coregenome_alleles	no_preprocessing	80	XGB	0.9049	0.8836-0.9234	0.7327	0.6686-0.7904	0.839	0.8863	0.6785	0.940	0.880	0.630	853.0008	1713	NA	673
coregenome_alleles	near-zero_variances	90	BLR	0.8	0.7648-0.8321	0.7333	0.5806-0.854	0.695	0.7566	0.6701	0.890	0.760	0.370	971.439	1713	1642	9
coregenome_alleles	near-zero_variances	90	ERT	0.6268	0.5958-0.6569	0.5472	0.4475-0.6441	0.732	0.5488	0.4497	0.890	0.740	0.380	497.2826	1713	1642	18282
coregenome_alleles	near-zero_variances	90	RF	0.6016	0.5704-0.6322	0.4717	0.374-0.5711	0.673	0.5165	0.3553	0.870	0.680	0.250	25406.96	1713	1642	18296
coregenome_alleles	near-zero_variances	90	SGB	0.8119	0.7862-0.8357	0.6981	0.6013-0.7835	0.796	0.7753	0.6364	0.930	0.860	0.570	5856.121	1713	1642	723
coregenome_alleles	near-zero_variances	90	SVM	0.997	0.9912-0.9994	0.7925	0.7028-0.8651	0.849	0.9964	0.752	0.950	0.930	0.760	1786.458	1713	1642	64398
coregenome_alleles	near-zero_variances	90	XGB	0.9004	0.8801-0.9183	0.7642	0.6718-0.8412	0.831	0.881	0.7167	0.950	0.890	0.630	1629.38	1713	1642	746
coregenome_alleles	no_preprocessing	90	BLR	0.7975	0.7615-0.8302	0.7333	0.5806-0.854	0.710	0.7528	0.6711	0.890	0.760	0.380	877.353	1713	NA	9
coregenome_alleles	no_preprocessing	90	ERT	0.6258	0.5948-0.6559	0.5094	0.4105-0.6078	0.689	0.5471	0.4035	0.890	0.740	0.370	438.8163	1713	NA	18453
coregenome_alleles	no_preprocessing	90	RF	0.6016	0.5704-0.6322	0.4811	0.383-0.5803	0.676	0.5171	0.366	0.860	0.670	0.250	25912.96	1713	NA	17311
coregenome_alleles	no_preprocessing	90	SGB	0.8109	0.7851-0.8348	0.7264	0.6313-0.8085	0.779	0.7744	0.6717	0.930	0.850	0.550	6023.444	1713	NA	735
coregenome_alleles	no_preprocessing	90	SVM	0.997	0.9912-0.9994	0.7925	0.7028-0.8651	0.852	0.9964	0.752	0.950	0.930	0.750	1810.385	1713	NA	64679
coregenome_alleles	no_preprocessing	90	XGB	0.9024	0.8823-0.9202	0.7453	0.6514-0.8249	0.830	0.8834	0.6947	0.950	0.890	0.620	1554.816	1713	NA	744
coregenome_variants	near-zero_variances	50	BLR	0.6606	0.6016-0.7162	0.5565	0.4922-0.6193	0.680	0.5872	0.468	0.860	0.680	0.270	1300.971	45983	23336	3
coregenome_variants	near-zero_variances	50	ERT	0.6196	0.5776-0.6602	0.5073	0.4646-0.5499	0.722	0.54	0.4014	0.880	0.720	0.330	1246.747	45983	23336	11725
coregenome_variants	near-zero_variances	50	RF	0.5616	0.5191-0.6035	0.4909	0.4483-0.5336	0.721	0.4646	0.3766	0.850	0.590	0.250	1817.768	45983	23336	11304
coregenome_variants	near-zero_variances	50	SGB	0.6993	0.6591-0.7373	0.5547	0.512-0.5969	0.696	0.64	0.4657	0.890	0.720	0.350	1624.783	45983	23336	717
coregenome_variants	near-zero_variances	50	SVM	0.8261	0.7918-0.8568	0.5967	0.5543-0.6381	0.750	0.7926	0.5169	0.890	0.740	0.390	2770.683	45983	23336	26377
coregenome_variants	near-zero_variances	50	XGB	0.7373	0.6985-0.7736	0.5748	0.5322-0.6166	0.748	0.6864	0.4902	0.900	0.750	0.380	1411.248	45983	23336	376
coregenome_variants	no_preprocessing	50	BLR	0.704	0.6432-0.7599	0.5714	0.5049-0.6361	0.691	0.635	0.487	0.860	0.650	0.260	3606.785	45983	NA	3
coregenome_variants	no_preprocessing	50	ERT	0.6051	0.5629-0.6461	0.4945	0.4519-0.5372	0.722	0.5212	0.3849	0.870	0.710	0.310	3422.254	45983	NA	11318
coregenome_variants	no_preprocessing	50	RF	0.5054	0.4629-0.5479	0.4434	0.4013-0.4861	0.629	0.3926	0.3149	0.810	0.530	0.150	3941.357	45983	NA	10544
coregenome_variants	no_preprocessing	50	SGB	0.7844	0.7477-0.818	0.6204	0.5783-0.6612	0.730	0.7428	0.5462	0.900	0.770	0.400	4115.974	45983	NA	640
coregenome_variants	no_preprocessing	50	SVM	0.9946	0.9842-0.9989	0.7391	0.7001-0.7754	0.800	0.9935	0.6877	0.920	0.850	0.570	5072.459	45983	NA	50014
coregenome_variants	no_preprocessing	50	XGB	0.808	0.7726-0.84	0.6496	0.6081-0.6896	0.756	0.7704	0.5808	0.910	0.810	0.470	3566.714	45983	NA	422
coregenome_variants	near-zero_variances	60	BLR	0.6971	0.6389-0.7509	0.6369	0.5618-0.7073	0.603	0.6234	0.5511	0.840	0.590	0.180	1341.808	45983	23264	3
coregenome_variants	near-zero_variances	60	ERT	0.6027	0.5643-0.6402	0.5479	0.5-0.5952	0.643	0.5191	0.4527	0.860	0.630	0.230	1254.985	45983	23264	12363
coregenome_variants	near-zero_variances	60	RF	0.5257	0.4868-0.5643	0.4886	0.4408-0.5365	0.606	0.4202	0.3756	0.840	0.560	0.170	1967.406	45983	23264	11525
coregenome_variants	near-zero_variances	60	SGB	0.6949	0.6582-0.7298	0.5936	0.546-0.64	0.688	0.632	0.5087	0.870	0.660	0.280	1728.084	45983	23264	755
coregenome_variants	near-zero_variances	60	SVM	0.8112	0.7792-0.8403	0.6187	0.5714-0.6644	0.724	0.7735	0.5394	0.890	0.700	0.390	3635.107	45983	23264	26301
coregenome_variants	near-zero_variances	60	XGB	0.7311	0.6956-0.7646	0.6164	0.5691-0.6622	0.715	0.6766	0.5373	0.890	0.710	0.330	1404.448	45983	23264	433
coregenome_variants	no_preprocessing	60	BLR	0.7442	0.691-0.7925	0.6751	0.6049-0.74	0.621	0.6833	0.6049	0.840	0.630	0.220	3528.26	45983	NA	5
coregenome_variants	no_preprocessing	60	ERT	0.571	0.5323-0.6091	0.516	0.4681-0.5637	0.640	0.4769	0.4095	0.860	0.630	0.250	3460.935	45983	NA	12532
coregenome_variants	no_preprocessing	60	RF	0.506	0.4672-0.5448	0.4475	0.4003-0.4954	0.555	0.3955	0.3239	0.800	0.510	0.120	4505.699	45983	NA	11838
coregenome_variants	no_preprocessing	60	SGB	0.7659	0.7317-0.7976	0.6461	0.5993-0.6909	0.726	0.72	0.5766	0.900	0.740	0.370	4168.337	45983	NA	662
coregenome_variants	no_preprocessing	60	SVM	0.9879	0.9763-0.9948	0.7557	0.7127-0.7952	0.789	0.9856	0.7072	0.930	0.850	0.570	6176.527	45983	NA	50014
coregenome_variants	no_preprocessing	60	XGB	0.8157	0.784-0.8445	0.6872	0.6415-0.7304	0.717	0.7794	0.6237	0.900	0.760	0.410	3639.276	45983	NA	452
coregenome_variants	near-zero_variances	70	BLR	0.788	0.7387-0.8317	0.687	0.5938-0.7702	0.673	0.7222	0.5972	0.880	0.710	0.310	1441.619	45983	23485	7
coregenome_variants	near-zero_variances	70	ERT	0.6008	0.5653-0.6355	0.5552	0.4994-0.61	0.675	0.515	0.4599	0.880	0.690	0.270	1313.114	45983	23485	13214
coregenome_variants	near-zero_variances	70	RF	0.5297	0.4939-0.5654	0.4816	0.4262-0.5373	0.668	0.4225	0.3657	0.850	0.590	0.200	2698.421	45983	23485	11695
coregenome_variants	near-zero_variances	70	SGB	0.6835	0.6494-0.7161	0.5951	0.5396-0.6488	0.703	0.6199	0.5154	0.900	0.740	0.370	2009.489	45983	23485	758
coregenome_variants	near-zero_variances	70	SVM	0.8075	0.7779-0.8347	0.6779	0.6242-0.7284	0.740	0.7704	0.6159	0.890	0.740	0.390	8061.314	45983	23485	26531
coregenome_variants	near-zero_variances	70	XGB	0.7442	0.7119-0.7746	0.6166	0.5614-0.6696	0.743	0.6947	0.5433	0.900	0.770	0.400	1613.753	45983	23485	562
coregenome_variants	no_preprocessing	70	BLR	0.8079	0.7611-0.8491	0.7119	0.6213-0.7915	0.654	0.7547	0.6281	0.870	0.710	0.300	3754.244	45983	NA	7
coregenome_variants	no_preprocessing	70	ERT	0.5736	0.5379-0.6088	0.5307	0.4749-0.5859	0.675	0.4784	0.4272	0.880	0.660	0.270	3467.568	45983	NA	13868
coregenome_variants	no_preprocessing	70	RF	0.5401	0.5042-0.5756	0.4877	0.4323-0.5434	0.632	0.4359	0.3736	0.840	0.560	0.180	5843.889	45983	NA	13893
coregenome_variants	no_preprocessing	70	SGB	0.7804	0.7495-0.8091	0.6779	0.6242-0.7284	0.799	0.7374	0.6146	0.920	0.840	0.530	4694.518	45983	NA	641
coregenome_variants	no_preprocessing	70	SVM	0.9897	0.9797-0.9955	0.7761	0.7269-0.8202	0.822	0.9877	0.733	0.940	0.890	0.640	11130.77	45983	NA	50014
coregenome_variants	no_preprocessing	70	XGB	0.8437	0.8161-0.8686	0.7086	0.656-0.7574	0.787	0.8131	0.6513	0.920	0.850	0.550	3769.786	45983	NA	554
coregenome_variants	near-zero_variances	80	BLR	0.766	0.7217-0.8064	0.6988	0.5882-0.7947	0.664	0.7065	0.6175	0.870	0.690	0.300	1418.165	45983	23269	7
coregenome_variants	near-zero_variances	80	ERT	0.5946	0.5613-0.6272	0.5392	0.4704-0.6069	0.681	0.5072	0.4363	0.880	0.700	0.300	1302.458	45983	23269	13317
coregenome_variants	near-zero_variances	80	RF	0.53	0.4965-0.5633	0.4839	0.4157-0.5525	0.661	0.4247	0.3651	0.850	0.600	0.210	3477.936	45983	23269	12594
coregenome_variants	near-zero_variances	80	SGB	0.6931	0.6615-0.7234	0.6037	0.5352-0.6692	0.729	0.6326	0.5277	0.890	0.750	0.390	2718.164	45983	23269	734
coregenome_variants	near-zero_variances	80	SVM	0.8097	0.7823-0.8351	0.6359	0.5681-0.7	0.791	0.7734	0.5666	0.900	0.720	0.390	19917.49	45983	23269	26296
coregenome_variants	near-zero_variances	80	XGB	0.7339	0.7034-0.7628	0.6221	0.554-0.6869	0.763	0.6814	0.5478	0.910	0.770	0.430	1875.692	45983	23269	585
coregenome_variants	no_preprocessing	80	BLR	0.8141	0.7714-0.8519	0.7229	0.6138-0.8155	0.678	0.7638	0.6445	0.880	0.710	0.330	3923.049	45983	NA	9
coregenome_variants	no_preprocessing	80	ERT	0.5798	0.5465-0.6127	0.5207	0.4521-0.5888	0.676	0.4877	0.4111	0.880	0.680	0.300	3473.934	45983	NA	14227
coregenome_variants	no_preprocessing	80	RF	0.5277	0.4942-0.5611	0.47	0.4021-0.5388	0.613	0.4214	0.3462	0.820	0.560	0.150	7642.311	45983	NA	13366
coregenome_variants	no_preprocessing	80	SGB	0.769	0.7397-0.7964	0.7189	0.6541-0.7776	0.778	0.7239	0.6629	0.920	0.820	0.500	5800.531	45983	NA	644
coregenome_variants	no_preprocessing	80	SVM	0.9864	0.9764-0.993	0.7742	0.7127-0.828	0.848	0.9838	0.7301	0.940	0.890	0.660	26742.55	45983	NA	50014
coregenome_variants	no_preprocessing	80	XGB	0.8347	0.8085-0.8586	0.7097	0.6444-0.7691	0.837	0.8023	0.6515	0.930	0.830	0.560	4123.405	45983	NA	527
coregenome_variants	near-zero_variances	90	BLR	0.7484	0.7059-0.7875	0.5833	0.4321-0.7239	0.681	0.6765	0.4907	0.870	0.690	0.280	1588.367	45983	23331	9
coregenome_variants	near-zero_variances	90	ERT	0.5905	0.5592-0.6213	0.4717	0.374-0.5711	0.681	0.5021	0.3536	0.870	0.680	0.270	1370.959	45983	23331	13357
coregenome_variants	near-zero_variances	90	RF	0.4899	0.4584-0.5215	0.4151	0.3202-0.5149	0.622	0.3734	0.2784	0.820	0.520	0.150	7606.891	45983	23331	11203
coregenome_variants	near-zero_variances	90	SGB	0.6801	0.6501-0.709	0.6038	0.5041-0.6975	0.721	0.6168	0.5241	0.890	0.740	0.380	4143.847	45983	23331	692
coregenome_variants	near-zero_variances	90	SVM	0.7958	0.7694-0.8204	0.6509	0.5522-0.741	0.787	0.7563	0.5816	0.900	0.740	0.450	61319.66	45983	23331	26367
coregenome_variants	near-zero_variances	90	XGB	0.7324	0.7037-0.7597	0.6321	0.5329-0.7237	0.743	0.6796	0.5567	0.910	0.780	0.430	2622.129	45983	23331	587
coregenome_variants	no_preprocessing	90	BLR	0.7607	0.7204-0.7979	0.6458	0.4946-0.7784	0.654	0.6997	0.556	0.870	0.700	0.290	4056.027	45983	NA	9
coregenome_variants	no_preprocessing	90	ERT	0.5795	0.5481-0.6104	0.4623	0.3649-0.5618	0.656	0.4876	0.3417	0.870	0.680	0.280	3415.402	45983	NA	14335
coregenome_variants	no_preprocessing	90	RF	0.498	0.4664-0.5295	0.4057	0.3113-0.5054	0.611	0.3839	0.2666	0.830	0.540	0.170	14051.51	45983	NA	14176
coregenome_variants	no_preprocessing	90	SGB	0.7586	0.7307-0.7849	0.6604	0.562-0.7496	0.806	0.7113	0.5917	0.920	0.840	0.530	8555.41	45983	NA	578
coregenome_variants	no_preprocessing	90	SVM	0.9849	0.9752-0.9915	0.7358	0.6413-0.8168	0.888	0.982	0.6845	0.950	0.890	0.650	71887.47	45983	NA	50014
coregenome_variants	no_preprocessing	90	XGB	0.827	0.802-0.85	0.6887	0.5914-0.7751	0.817	0.7933	0.6256	0.930	0.850	0.570	4676.988	45983	NA	572
MLST	no_preprocessing	50	BLR	0.6522	0.5831-0.7169	0.5407	0.4706-0.6096	0.624	0.5623	0.4338	0.810	0.480	0.140	14.10577	7	NA	3
MLST	no_preprocessing	50	ERT	0.6576	0.6164-0.6972	0.5274	0.4846-0.5698	0.688	0.5865	0.4273	0.850	0.630	0.230	16.18342	7	NA	240
MLST	no_preprocessing	50	RF	0.6033	0.5611-0.6443	0.4836	0.441-0.5263	0.677	0.5195	0.371	0.850	0.570	0.200	17.40373	7	NA	241
MLST	no_preprocessing	50	SGB	0.6087	0.5666-0.6496	0.4872	0.4446-0.53	0.645	0.5298	0.3824	0.860	0.660	0.240	14.80181	7	NA	100
MLST	no_preprocessing	50	SVM	0.6848	0.6442-0.7234	0.531	0.4883-0.5735	0.706	0.6201	0.4333	0.870	0.590	0.230	12.09816	7	NA	294
MLST	no_preprocessing	50	XGB	0.6214	0.5794-0.662	0.4891	0.4464-0.5318	0.702	0.5421	0.3798	0.870	0.650	0.250	192.1348	7	NA	87
MLST	no_preprocessing	60	BLR	0.6917	0.629-0.7495	0.6667	0.586-0.7407	0.590	0.5814	0.5476	0.820	0.570	0.160	14.78866	7	NA	9
MLST	no_preprocessing	60	ERT	0.6148	0.5765-0.652	0.5616	0.5137-0.6087	0.628	0.5353	0.4713	0.850	0.590	0.210	16.21531	7	NA	240
MLST	no_preprocessing	60	RF	0.5634	0.5247-0.6016	0.5205	0.4726-0.5682	0.606	0.4703	0.4197	0.840	0.570	0.170	19.95582	7	NA	241
MLST	no_preprocessing	60	SGB	0.5861	0.5475-0.6239	0.5183	0.4703-0.5659	0.614	0.506	0.4268	0.850	0.620	0.210	15.64013	7	NA	103
MLST	no_preprocessing	60	SVM	0.6526	0.6149-0.6888	0.5639	0.516-0.6109	0.654	0.5857	0.4803	0.850	0.560	0.210	12.4794	7	NA	294
MLST	no_preprocessing	60	XGB	0.5921	0.5536-0.6299	0.5114	0.4635-0.5592	0.625	0.5116	0.4156	0.860	0.620	0.220	196.4409	7	NA	95
MLST	no_preprocessing	70	BLR	0.7212	0.6635-0.7739	0.6273	0.5299-0.7176	0.584	0.6289	0.5059	0.830	0.540	0.160	15.27316	7	NA	6
MLST	no_preprocessing	70	ERT	0.6176	0.5823-0.652	0.5491	0.4933-0.604	0.689	0.5367	0.4538	0.870	0.660	0.270	19.65101	7	NA	276
MLST	no_preprocessing	70	RF	0.5659	0.5301-0.6011	0.5123	0.4566-0.5677	0.648	0.4706	0.4058	0.840	0.570	0.180	30.86034	7	NA	277
MLST	no_preprocessing	70	SGB	0.5879	0.5523-0.6228	0.5276	0.4718-0.5829	0.646	0.505	0.4363	0.860	0.660	0.240	18.49766	7	NA	115
MLST	no_preprocessing	70	SVM	0.6525	0.6177-0.686	0.5859	0.5303-0.6399	0.693	0.58	0.4997	0.870	0.630	0.260	13.50703	7	NA	294
MLST	no_preprocessing	70	XGB	0.6085	0.5731-0.6431	0.5399	0.4841-0.5949	0.648	0.5265	0.4439	0.870	0.680	0.270	311.9632	7	NA	100
MLST	no_preprocessing	80	BLR	0.68	0.6283-0.7286	0.6133	0.4938-0.7236	0.588	0.58	0.4984	0.830	0.560	0.180	18.03957	7	NA	8
MLST	no_preprocessing	80	ERT	0.6217	0.5888-0.6538	0.5806	0.512-0.6471	0.668	0.5438	0.4914	0.860	0.620	0.250	25.66871	7	NA	270
MLST	no_preprocessing	80	RF	0.5243	0.4908-0.5577	0.4885	0.4202-0.5571	0.619	0.4171	0.3689	0.830	0.550	0.160	48.33453	7	NA	271
MLST	no_preprocessing	80	SGB	0.5787	0.5454-0.6115	0.5253	0.4566-0.5933	0.648	0.4948	0.43	0.850	0.640	0.240	26.28712	7	NA	117
MLST	no_preprocessing	80	SVM	0.6387	0.6061-0.6705	0.5806	0.512-0.6471	0.686	0.5628	0.4914	0.870	0.600	0.230	15.95314	7	NA	294
MLST	no_preprocessing	80	XGB	0.5946	0.5613-0.6272	0.5622	0.4934-0.6293	0.657	0.5107	0.4703	0.860	0.640	0.250	532.1663	7	NA	103
MLST	no_preprocessing	90	BLR	0.6379	0.5929-0.6812	0.5682	0.4103-0.7165	0.582	0.5254	0.4282	0.820	0.510	0.150	19.50898	7	NA	9
MLST	no_preprocessing	90	ERT	0.6197	0.5887-0.65	0.5	0.4013-0.5987	0.687	0.5402	0.3913	0.860	0.650	0.260	39.14982	7	NA	282
MLST	no_preprocessing	90	RF	0.5453	0.5137-0.5766	0.4245	0.3291-0.5243	0.628	0.445	0.2911	0.820	0.540	0.150	100.2765	7	NA	283
MLST	no_preprocessing	90	SGB	0.5915	0.5603-0.6223	0.4906	0.3922-0.5895	0.663	0.5073	0.3847	0.850	0.660	0.250	41.8344	7	NA	124
MLST	no_preprocessing	90	SVM	0.6519	0.6214-0.6815	0.5283	0.4289-0.626	0.662	0.5805	0.4276	0.850	0.560	0.200	23.16803	7	NA	294
MLST	no_preprocessing	90	XGB	0.6076	0.5765-0.6381	0.5	0.4013-0.5987	0.657	0.5253	0.3921	0.870	0.670	0.260	1041.397	7	NA	112
pan_kmer	near-zero_variances	50	BLR	0.7109	0.6554-0.762	0.569	0.5106-0.6261	0.698	0.6224	0.4687	0.860	0.680	0.290	2086.921	46000	31377	3
pan_kmer	near-zero_variances	50	ERT	0.8895	0.8603-0.9144	0.6204	0.5783-0.6612	0.730	0.8677	0.5427	0.900	0.760	0.410	2015.01	46000	31377	25022
pan_kmer	near-zero_variances	50	RF	0.8605	0.8288-0.8883	0.5912	0.5488-0.6327	0.725	0.8331	0.5065	0.910	0.760	0.420	2755.263	46000	31377	25024
pan_kmer	near-zero_variances	50	SGB	0.904	0.8763-0.9273	0.6442	0.6025-0.6843	0.753	0.8855	0.5731	0.920	0.790	0.470	2545.23	46000	31377	1045
pan_kmer	near-zero_variances	50	SVM	0.9964	0.987-0.9996	0.7007	0.6605-0.7388	0.799	0.9957	0.6427	0.930	0.860	0.570	6216.62	46000	31377	31377
pan_kmer	near-zero_variances	50	XGB	0.9873	0.974-0.9949	0.6515	0.6099-0.6914	0.807	0.9849	0.5817	0.940	0.840	0.530	2200.419	46000	31377	880
pan_kmer	no_preprocessing	50	BLR	0.6921	0.639-0.7416	0.5569	0.5011-0.6117	0.673	0.6089	0.4559	0.880	0.700	0.300	3688.518	46000	NA	3
pan_kmer	no_preprocessing	50	ERT	0.8859	0.8563-0.9112	0.6223	0.5802-0.663	0.756	0.8634	0.5453	0.910	0.790	0.440	3490.938	46000	NA	29468
pan_kmer	no_preprocessing	50	RF	0.8315	0.7976-0.8618	0.5985	0.5561-0.6399	0.741	0.7979	0.5152	0.900	0.750	0.410	4692.236	46000	NA	28800
pan_kmer	no_preprocessing	50	SGB	0.8967	0.8683-0.9208	0.6314	0.5895-0.6719	0.788	0.8765	0.5569	0.920	0.800	0.460	4428.944	46000	NA	957
pan_kmer	no_preprocessing	50	SVM	0.9964	0.987-0.9996	0.7299	0.6907-0.7667	0.788	0.9957	0.6773	0.930	0.860	0.580	7430.62	46000	NA	46000
pan_kmer	no_preprocessing	50	XGB	0.9873	0.974-0.9949	0.6624	0.6211-0.7019	0.770	0.9849	0.5944	0.920	0.810	0.480	3750.616	46000	NA	818
pan_kmer	near-zero_variances	60	BLR	0.6882	0.636-0.7371	0.594	0.5281-0.6575	0.636	0.6173	0.5032	0.860	0.650	0.250	2059.53	46000	31080	3
pan_kmer	near-zero_variances	60	ERT	0.8897	0.8634-0.9126	0.6553	0.6087-0.6997	0.708	0.8682	0.5857	0.900	0.740	0.360	1982.212	46000	31080	25890
pan_kmer	near-zero_variances	60	RF	0.8066	0.7745-0.8361	0.6164	0.5691-0.6622	0.728	0.768	0.5397	0.890	0.720	0.340	3077.544	46000	31080	25291
pan_kmer	near-zero_variances	60	SGB	0.8852	0.8584-0.9085	0.6735	0.6274-0.7173	0.724	0.863	0.6081	0.910	0.760	0.390	2671.978	46000	31080	1020
pan_kmer	near-zero_variances	60	SVM	0.9985	0.9916-1	0.7443	0.7007-0.7845	0.743	0.9982	0.6948	0.930	0.820	0.490	7657.695	46000	31080	31080
pan_kmer	near-zero_variances	60	XGB	0.9879	0.9763-0.9948	0.6986	0.6533-0.7413	0.759	0.9856	0.6384	0.920	0.790	0.430	2110.318	46000	31080	935
pan_kmer	no_preprocessing	60	BLR	0.7047	0.6532-0.7525	0.6465	0.5786-0.7103	0.611	0.6346	0.5659	0.850	0.620	0.220	3716.478	46000	NA	3
pan_kmer	no_preprocessing	60	ERT	0.8625	0.8339-0.8879	0.653	0.6063-0.6975	0.766	0.8355	0.5828	0.900	0.750	0.380	3618.732	46000	NA	31118
pan_kmer	no_preprocessing	60	RF	0.79	0.757-0.8205	0.621	0.5737-0.6666	0.741	0.7483	0.5452	0.900	0.710	0.350	5096.67	46000	NA	30370
pan_kmer	no_preprocessing	60	SGB	0.9003	0.8749-0.9221	0.6735	0.6274-0.7173	0.743	0.8809	0.6083	0.910	0.790	0.420	4421.09	46000	NA	1041
pan_kmer	no_preprocessing	60	SVM	0.9985	0.9916-1	0.7626	0.7199-0.8017	0.806	0.9982	0.7161	0.940	0.840	0.550	14914.5	46000	NA	46000
pan_kmer	no_preprocessing	60	XGB	0.9864	0.9743-0.9938	0.71	0.6651-0.7521	0.782	0.9838	0.6522	0.930	0.810	0.480	3834.516	46000	NA	907
pan_kmer	near-zero_variances	70	BLR	0.7332	0.6903-0.773	0.6339	0.5596-0.7037	0.704	0.6765	0.5598	0.890	0.710	0.340	2160.75	46000	31399	5
pan_kmer	near-zero_variances	70	ERT	0.9044	0.8815-0.9242	0.6933	0.6401-0.7429	0.790	0.8856	0.631	0.920	0.810	0.460	2117.393	46000	31399	26934
pan_kmer	near-zero_variances	70	RF	0.8398	0.812-0.8649	0.681	0.6274-0.7313	0.785	0.8078	0.6156	0.920	0.800	0.460	4467.672	46000	31399	26814
pan_kmer	near-zero_variances	70	SGB	0.8992	0.8758-0.9195	0.6779	0.6242-0.7284	0.781	0.8795	0.6144	0.930	0.850	0.530	3107.594	46000	31399	1020
pan_kmer	near-zero_variances	70	SVM	0.9987	0.9928-1	0.7393	0.688-0.7861	0.794	0.9985	0.6886	0.940	0.860	0.580	13926.86	46000	31399	31399
pan_kmer	near-zero_variances	70	XGB	0.991	0.9815-0.9964	0.6933	0.6401-0.7429	0.808	0.9892	0.633	0.940	0.870	0.590	2355.559	46000	31399	1025
pan_kmer	no_preprocessing	70	BLR	0.7419	0.6994-0.7812	0.6378	0.5641-0.7071	0.700	0.6866	0.565	0.890	0.720	0.330	3890.345	46000	NA	5
pan_kmer	no_preprocessing	70	ERT	0.8928	0.8688-0.9137	0.6994	0.6464-0.7487	0.785	0.8716	0.6376	0.920	0.810	0.470	3767.239	46000	NA	32856
pan_kmer	no_preprocessing	70	RF	0.8217	0.7929-0.848	0.6564	0.6021-0.7079	0.788	0.7859	0.586	0.920	0.800	0.460	5973.017	46000	NA	32763
pan_kmer	no_preprocessing	70	SGB	0.8902	0.866-0.9113	0.6748	0.621-0.7254	0.791	0.8689	0.6109	0.930	0.850	0.550	5188.107	46000	NA	1022
pan_kmer	no_preprocessing	70	SVM	0.9987	0.9928-1	0.7362	0.6848-0.7832	0.828	0.9985	0.6843	0.940	0.880	0.630	46878.35	46000	NA	46000
pan_kmer	no_preprocessing	70	XGB	0.9871	0.9764-0.9938	0.6933	0.6401-0.7429	0.809	0.9846	0.6324	0.940	0.860	0.580	3971.478	46000	NA	991
pan_kmer	near-zero_variances	80	BLR	0.7461	0.7088-0.781	0.6763	0.5917-0.7531	0.676	0.6897	0.601	0.890	0.710	0.340	2235.731	46000	31293	7
pan_kmer	near-zero_variances	80	ERT	0.8641	0.8397-0.886	0.682	0.6156-0.7434	0.772	0.8375	0.617	0.920	0.800	0.450	1993.311	46000	31293	27190
pan_kmer	near-zero_variances	80	RF	0.7961	0.768-0.8223	0.6636	0.5965-0.7261	0.753	0.7557	0.5952	0.910	0.780	0.420	6415.501	46000	31293	27080
pan_kmer	near-zero_variances	80	SGB	0.8584	0.8337-0.8808	0.7235	0.6589-0.7819	0.788	0.8306	0.6681	0.920	0.820	0.480	3794.775	46000	31293	1034
pan_kmer	near-zero_variances	80	SVM	0.9989	0.9937-1	0.7972	0.7375-0.8486	0.811	0.9987	0.757	0.940	0.880	0.630	66598.69	46000	31293	31293
pan_kmer	near-zero_variances	80	XGB	0.9841	0.9735-0.9913	0.7558	0.693-0.8114	0.818	0.9811	0.707	0.940	0.870	0.590	2770.454	46000	31293	1080
pan_kmer	no_preprocessing	80	BLR	0.7964	0.7624-0.8276	0.7292	0.6489-0.7998	0.702	0.75	0.6731	0.900	0.750	0.390	4044.806	46000	NA	9
pan_kmer	no_preprocessing	80	ERT	0.8675	0.8433-0.8892	0.7143	0.6492-0.7734	0.793	0.8412	0.6559	0.920	0.800	0.470	3777.466	46000	NA	33746
pan_kmer	no_preprocessing	80	RF	0.8052	0.7775-0.8308	0.6728	0.606-0.7348	0.766	0.7667	0.6062	0.910	0.780	0.430	9055.244	46000	NA	33689
pan_kmer	no_preprocessing	80	SGB	0.8664	0.8421-0.8881	0.7235	0.6589-0.7819	0.785	0.8403	0.6682	0.920	0.830	0.490	6223.785	46000	NA	1041
pan_kmer	no_preprocessing	80	SVM	0.9989	0.9937-1	0.8018	0.7425-0.8527	0.837	0.9987	0.7624	0.940	0.880	0.620	116434.7	46000	NA	46000
pan_kmer	no_preprocessing	80	XGB	0.9853	0.975-0.9921	0.7604	0.6979-0.8156	0.828	0.9824	0.7122	0.940	0.870	0.600	4207.836	46000	NA	1054
pan_kmer	near-zero_variances	90	BLR	0.7662	0.7321-0.7979	0.5455	0.4055-0.6803	0.716	0.711	0.4235	0.900	0.730	0.350	2381.739	46000	31481	9
pan_kmer	near-zero_variances	90	ERT	0.8682	0.8456-0.8886	0.6226	0.5233-0.715	0.789	0.8424	0.5468	0.920	0.800	0.450	2290.081	46000	31481	27734
pan_kmer	near-zero_variances	90	RF	0.8129	0.7872-0.8367	0.5849	0.4851-0.6798	0.767	0.7761	0.5013	0.910	0.790	0.430	12282.01	46000	31481	27754
pan_kmer	near-zero_variances	90	SGB	0.8481	0.8242-0.8698	0.6038	0.5041-0.6975	0.776	0.8183	0.5248	0.930	0.840	0.520	5426.051	46000	31481	995
pan_kmer	near-zero_variances	90	SVM	1	0.9963-1	0.717	0.6212-0.8002	0.825	1	0.6615	0.940	0.870	0.610	195863.5	46000	31481	31481
pan_kmer	near-zero_variances	90	XGB	0.9819	0.9715-0.9892	0.7264	0.6313-0.8085	0.795	0.9784	0.6709	0.940	0.880	0.610	3547.936	46000	31481	1177
pan_kmer	no_preprocessing	90	BLR	0.7598	0.7255-0.7917	0.5833	0.4488-0.7093	0.706	0.706	0.4753	0.890	0.750	0.360	4127.42	46000	NA	7
pan_kmer	no_preprocessing	90	ERT	0.8481	0.8242-0.8698	0.6321	0.5329-0.7237	0.789	0.8181	0.5577	0.920	0.800	0.460	3783.034	46000	NA	34356
pan_kmer	no_preprocessing	90	RF	0.7978	0.7714-0.8223	0.6038	0.5041-0.6975	0.778	0.758	0.5247	0.910	0.790	0.440	15337.58	46000	NA	34171
pan_kmer	no_preprocessing	90	SGB	0.8541	0.8306-0.8755	0.6887	0.5914-0.7751	0.770	0.8256	0.6255	0.930	0.850	0.540	8241.734	46000	NA	979
pan_kmer	no_preprocessing	90	SVM	1	0.9963-1	0.783	0.6924-0.8572	0.825	1	0.7415	0.950	0.880	0.630	390700	46000	NA	46000
pan_kmer	no_preprocessing	90	XGB	0.9799	0.9691-0.9877	0.7642	0.6718-0.8412	0.802	0.976	0.7169	0.950	0.890	0.620	5040.645	46000	NA	1097
