# Supplementary material for: Harmonization of supervised machine learning practices for efficient source attribution of Listeria monocytogenes based on genomic data
Source: BMC Genomics. 2023 Sep 22;24:560. doi: 10.1186/s12864-023-09667-w (PMC10515079; doi:10.1186/s12864-023-09667-w)
Supplement: Supplementary file 10 — Additional file 10. Phenotype class‑dependent metrics estimated from the testing dataset with ML settings recommended in the present study (i.e. 80% of training dataset splitting, no near‑zero variance removal and SVM model) from 7‑locus alleles (A), core alleles (B), accessory genes (C), core SNPs (D) and pan kmers (E). [file 12864_2023_9667_MOESM10_ESM.txt]

Additional file 10: Phenotype class‑dependent metrics estimated from the testing dataset with ML settings recommended in the present study (i.e. 80% of training dataset splitting, no near‑zero variance removal and SVM model) from 7‑locus alleles (A), core alleles (B), accessory genes (C), core SNPs (D) and pan kmers (E). SVM stands for support vector machine. The splitting ratios of the holdout (…
A	dairy	fruit	leafy_greens	meat	poultry	seafood	vegetables
Sensitivity	0.3243	0.8235	0.4211	0.3810	0.4762	0.5714	0.7500
Specificity	0.9278	0.7771	0.9899	0.9388	0.9643	0.9524	0.9379
Pos Pred Value	0.4800	0.5316	0.8000	0.4000	0.5882	0.6400	0.7317
Neg Pred Value	0.8698	0.9348	0.9469	0.9340	0.9450	0.9375	0.9432
Precision	0.4800	0.5316	0.8000	0.4000	0.5882	0.6400	0.7317
Recall	0.3243	0.8235	0.4211	0.3810	0.4762	0.5714	0.7500
F1	0.3871	0.6462	0.5517	0.3902	0.5263	0.6038	0.7407
Prevalence	0.1705	0.2350	0.0876	0.0968	0.0968	0.1290	0.1843
Detection Rate	0.0553	0.1935	0.0369	0.0369	0.0461	0.0737	0.1382
Detection Prevalence	0.1152	0.3641	0.0461	0.0922	0.0783	0.1152	0.1889
Balanced Accuracy	0.6261	0.8003	0.7055	0.6599	0.7202	0.7619	0.8439
B	dairy	fruit	leafy_greens	meat	poultry	seafood	vegetables
Sensitivity	0.8919	0.8627	0.5263	0.6190	0.7143	0.8214	0.8250
Specificity	0.9167	0.9518	0.9899	0.9592	0.9745	0.9841	0.9718
Pos Pred Value	0.6875	0.8462	0.8333	0.6190	0.7500	0.8846	0.8684
Neg Pred Value	0.9763	0.9576	0.9561	0.9592	0.9695	0.9738	0.9609
Precision	0.6875	0.8462	0.8333	0.6190	0.7500	0.8846	0.8684
Recall	0.8919	0.8627	0.5263	0.6190	0.7143	0.8214	0.8250
F1	0.7765	0.8544	0.6452	0.6190	0.7317	0.8519	0.8462
Prevalence	0.1705	0.2350	0.0876	0.0968	0.0968	0.1290	0.1843
Detection Rate	0.1521	0.2028	0.0461	0.0599	0.0691	0.1060	0.1521
Detection Prevalence	0.2212	0.2396	0.0553	0.0968	0.0922	0.1198	0.1751
Balanced Accuracy	0.9043	0.9073	0.7581	0.7891	0.8444	0.9028	0.8984
C	dairy	fruit	leafy_greens	meat	poultry	seafood	vegetables
Sensitivity	0.8108	0.8431	0.4211	0.5238	0.6667	0.7857	0.8250
Specificity	0.8889	0.9398	0.9848	0.9592	0.9592	0.9841	0.9774
Pos Pred Value	0.6000	0.8113	0.7273	0.5789	0.6364	0.8800	0.8919
Neg Pred Value	0.9581	0.9512	0.9466	0.9495	0.9641	0.9688	0.9611
Precision	0.6000	0.8113	0.7273	0.5789	0.6364	0.8800	0.8919
Recall	0.8108	0.8431	0.4211	0.5238	0.6667	0.7857	0.8250
F1	0.6897	0.8269	0.5333	0.5500	0.6512	0.8302	0.8571
Prevalence	0.1705	0.2350	0.0876	0.0968	0.0968	0.1290	0.1843
Detection Rate	0.1382	0.1982	0.0369	0.0507	0.0645	0.1014	0.1521
Detection Prevalence	0.2304	0.2442	0.0507	0.0876	0.1014	0.1152	0.1705
Balanced Accuracy	0.8498	0.8914	0.7030	0.7415	0.8129	0.8849	0.9012
D	dairy	fruit	leafy_greens	meat	poultry	seafood	vegetables
Sensitivity	0.8378	0.9020	0.6316	0.5714	0.6667	0.7500	0.8000
Specificity	0.9167	0.9578	0.9848	0.9490	0.9694	0.9735	0.9831
Pos Pred Value	0.6739	0.8679	0.8000	0.5455	0.7000	0.8077	0.9143
Neg Pred Value	0.9649	0.9695	0.9653	0.9538	0.9645	0.9634	0.9560
Precision	0.6739	0.8679	0.8000	0.5455	0.7000	0.8077	0.9143
Recall	0.8378	0.9020	0.6316	0.5714	0.6667	0.7500	0.8000
F1	0.7470	0.8846	0.7059	0.5581	0.6829	0.7778	0.8533
Prevalence	0.1705	0.2350	0.0876	0.0968	0.0968	0.1290	0.1843
Detection Rate	0.1429	0.2120	0.0553	0.0553	0.0645	0.0968	0.1475
Detection Prevalence	0.2120	0.2442	0.0691	0.1014	0.0922	0.1198	0.1613
Balanced Accuracy	0.8773	0.9299	0.8082	0.7602	0.8180	0.8618	0.8915
E	dairy	fruit	leafy_greens	meat	poultry	seafood	vegetables
Sensitivity	0.8378	0.8627	0.5789	0.5238	0.8095	0.8214	0.9250
Specificity	0.9278	0.9337	0.9899	0.9847	0.9592	0.9788	0.9887
Pos Pred Value	0.7045	0.8000	0.8462	0.7857	0.6800	0.8519	0.9487
Neg Pred Value	0.9653	0.9568	0.9608	0.9507	0.9792	0.9737	0.9831
Precision	0.7045	0.8000	0.8462	0.7857	0.6800	0.8519	0.9487
Recall	0.8378	0.8627	0.5789	0.5238	0.8095	0.8214	0.9250
F1	0.7654	0.8302	0.6875	0.6286	0.7391	0.8364	0.9367
Prevalence	0.1705	0.2350	0.0876	0.0968	0.0968	0.1290	0.1843
Detection Rate	0.1429	0.2028	0.0507	0.0507	0.0783	0.1060	0.1705
Detection Prevalence	0.2028	0.2535	0.0599	0.0645	0.1152	0.1244	0.1797
Balanced Accuracy	0.8828	0.8982	0.7844	0.7543	0.8844	0.9001	0.9569
